# Supplementary material for: Design of antibody structure-guided epitope vaccines in silico to induce potent immune responses against emerging viruses
Source: J Virol. 2025 Nov 11;99(12):e00689-25. doi: 10.1128/jvi.00689-25 (PMC12724136; doi:10.1128/jvi.00689-25)
Supplement: Table S5 — Complete mutation data of 15 models, with a total of 11,250 mutation results. [file jvi.00689-25-s0004.xlsx]

## Sheet: Model 1
The complete mutation data of 15 models, with a total of 11250 mutation results.
Mutation	Mutation Energy	Effect of Mutation	VDW Term	Electrostatic Term	Entropy Term	Non-polar Term
B:SER22>TRP	-2.96	STABILIZING	-4.7	-0.47	-0.47	0
B:SER22>PHE	-2.69	STABILIZING	-4.06	-0.63	-0.43	0
B:SER22>LEU	-2.56	STABILIZING	-4.05	-0.58	-0.31	0
B:ALA25>ARG	-2.43	STABILIZING	-7.5	-0.09	1.71	0
B:SER22>GLUH	-2.26	STABILIZING	-3.87	-0.53	-0.07	0
B:SER22>GLN	-2.25	STABILIZING	-4.22	-0.34	0.04	0
B:VAL26>TRP	-2.18	STABILIZING	-4.82	-0.51	0.61	0
B:VAL26>TYR	-2.12	STABILIZING	-4.41	-0.33	0.31	0
B:SER22>TYR	-2.08	STABILIZING	-3.89	-0.34	0.05	0
B:SER22>GLU	-2.07	STABILIZING	-3.87	-0.16	-0.07	0
B:SER22>ILE	-2.06	STABILIZING	-2.97	-0.55	-0.37	0
B:TYR21>TRP	-2	STABILIZING	-2.85	-0.63	-0.32	0
B:PRO15>ARG	-1.94	STABILIZING	-4.49	-0.39	0.62	0
B:VAL26>PHE	-1.94	STABILIZING	-3.23	-0.66	0.01	0
B:SER18>LEU	-1.8	STABILIZING	-2.67	-0.55	-0.24	0
B:ILE14>ASPH	-1.79	STABILIZING	-3.04	-0.71	0.11	0
B:SER22>MET	-1.75	STABILIZING	-2.87	-0.66	0.02	0
B:SER18>PHE	-1.72	STABILIZING	-2.88	-0.54	-0.01	0
B:PRO15>TRP	-1.6	STABILIZING	-3.71	-0.33	0.52	0
B:SER18>GLUH	-1.51	STABILIZING	-3.45	-0.24	0.42	0
B:ALA25>TYR	-1.49	STABILIZING	-3.22	-0.61	0.53	0
B:CYS24>TYR	-1.48	STABILIZING	-2.55	-0.71	0.19	0
B:LEU19>TRP	-1.4	STABILIZING	-2.34	-0.43	-0.02	0
B:ALA25>ASN	-1.38	STABILIZING	-2.36	-0.74	0.21	0
B:SER17>TRP	-1.36	STABILIZING	-1.84	-0.57	-0.19	0
B:ILE14>GLUH	-1.35	STABILIZING	-4.33	0.08	0.97	0
B:ALA25>PHE	-1.35	STABILIZING	-2.43	-0.74	0.29	0
B:ILE10>ASPH	-1.34	STABILIZING	-1.94	-0.51	-0.14	0
B:ILE10>PHE	-1.32	STABILIZING	-2.53	-0.2	0.06	0
B:ALA25>ARGN	-1.3	STABILIZING	-5.88	0.56	1.7	0
B:ILE14>ASN	-1.28	STABILIZING	-2.26	-0.71	0.26	0
B:SER22>LYSN	-1.28	STABILIZING	-3.25	-0.65	0.84	0
B:SER22>ASPH	-1.24	STABILIZING	-1.61	-0.53	-0.21	0
B:ILE10>ASN	-1.23	STABILIZING	-2.22	-0.28	0.03	0
B:ALA25>GLN	-1.23	STABILIZING	-3.66	-0.56	1.1	0
B:ILE10>TRP	-1.21	STABILIZING	-3.25	0.18	0.41	0
B:ILE14>ILE	-1.21	STABILIZING	-2.12	-0.58	0.18	0
B:ALA25>ASPH	-1.21	STABILIZING	-1.98	-0.74	0.19	0
B:ILE10>HSC	-1.19	STABILIZING	-2.68	-0.22	0.33	0
B:PRO15>ARGN	-1.19	STABILIZING	-3.03	-0.46	0.69	0
B:LEU6>TYR	-1.18	STABILIZING	-3.09	-0.01	0.46	0
B:THR13>TRP	-1.18	STABILIZING	-2.38	-0.01	0.02	0
B:LYS2>TRP	-1.15	STABILIZING	-1.52	-1.1	0.2	0
B:LEU6>PHE	-1.15	STABILIZING	-2.12	-0.3	0.07	0
B:VAL26>ARGN	-1.12	STABILIZING	-4.88	0.44	1.37	0
B:SER18>PRO	-1.11	STABILIZING	-0.5	-0.61	-0.7	0
B:SER22>HIS	-1.05	STABILIZING	-0.93	-0.6	-0.36	0
B:ALA25>GLY	-1.05	STABILIZING	-1.52	-0.63	0.03	0
B:SER17>TYR	-1.03	STABILIZING	-0.94	-0.55	-0.36	0
B:SER22>ASN	-1.03	STABILIZING	-1.5	-0.39	-0.1	0
B:MET30>TRP	-1.03	STABILIZING	-0.63	-0.27	-0.72	0
B:SER18>VAL	-1	STABILIZING	-0.66	-0.56	-0.49	0
B:ILE14>VAL	-0.98	STABILIZING	-1.23	-0.58	-0.09	0
B:ALA25>HIS	-0.98	STABILIZING	-1.7	-0.88	0.39	0
B:THR13>HIS	-0.96	STABILIZING	-1.52	-0.68	0.18	0
B:SER17>PHE	-0.96	STABILIZING	-0.73	-0.59	-0.38	0
B:ALA25>HSC	-0.95	STABILIZING	-1.6	-0.95	0.4	0
B:TYR21>TYR	-0.93	STABILIZING	-0.62	-0.64	-0.38	0
B:LEU28>TYR	-0.92	STABILIZING	-1.47	-0.65	0.17	0
B:LYS2>ASP	-0.89	STABILIZING	0.07	-1.94	0.05	0
B:LYS2>GLU	-0.88	STABILIZING	0.19	-1.91	-0.02	0
B:LYS2>TYR	-0.88	STABILIZING	-1	-1.28	0.32	0
B:ALA25>GLUH	-0.88	STABILIZING	-3.16	-0.23	1.02	0
B:LEU28>ARG	-0.88	STABILIZING	-2.63	-0.58	0.91	0
B:TYR21>ILE	-0.86	STABILIZING	-0.83	-0.65	-0.15	0
B:SER22>ARGN	-0.86	STABILIZING	-1.7	-0.5	0.3	0
B:SER18>THR	-0.85	STABILIZING	-0.73	-0.63	-0.21	0
B:SER18>ILE	-0.84	STABILIZING	-0.62	-0.54	-0.33	0
B:TYR21>GLUH	-0.83	STABILIZING	-2.16	-0.59	0.68	0
B:MET30>PHE	-0.83	STABILIZING	0.56	-0.64	-0.99	0
B:TYR21>ASPH	-0.81	STABILIZING	-0.39	-0.84	-0.25	0
B:VAL26>HIS	-0.81	STABILIZING	-1.94	-0.4	0.45	0
B:LYS2>PHE	-0.8	STABILIZING	-0.55	-1.21	0.1	0
B:SER18>GLU	-0.8	STABILIZING	-3.73	1.49	0.4	0
B:LEU19>PHE	-0.79	STABILIZING	-0.87	-0.54	-0.11	0
B:SER22>VAL	-0.79	STABILIZING	-0.52	-0.46	-0.37	0
B:SER17>HIS	-0.78	STABILIZING	-0.53	-0.54	-0.31	0
B:SER18>LYSN	-0.77	STABILIZING	-3.5	-0.17	1.33	0
B:CYS24>PRO	-0.77	STABILIZING	-0.92	-0.6	-0.01	0
B:LEU6>TRP	-0.76	STABILIZING	-2.04	-0.13	0.41	0
B:SER17>LEU	-0.76	STABILIZING	-0.48	-0.64	-0.25	0
B:ALA25>LEU	-0.76	STABILIZING	-1.19	-0.68	0.22	0
B:ILE10>LEU	-0.75	STABILIZING	-1.09	-0.42	0.01	0
B:THR13>PHE	-0.75	STABILIZING	-0.98	-0.39	-0.08	0
B:VAL26>ASPH	-0.74	STABILIZING	-1.02	-0.58	0.07	0
B:SER22>ARG	-0.72	STABILIZING	-2.33	0.51	0.24	0
B:LEU23>TYR	-0.72	STABILIZING	-1.49	-0.3	0.22	0
B:ARG11>ASP	-0.71	STABILIZING	-0.18	-1.3	0.04	0
B:SER22>THR	-0.71	STABILIZING	-1.78	0.29	0.04	0
B:ARG11>TRP	-0.7	STABILIZING	-0.52	-0.92	0.03	0
B:LEU23>TRP	-0.7	STABILIZING	-0.99	-0.42	0	0
B:ARG11>GLU	-0.69	STABILIZING	0.04	-1.42	0	0
B:ARG11>PHE	-0.69	STABILIZING	-0.46	-0.96	0.03	0
B:SER18>HIS	-0.69	STABILIZING	-1.09	-0.44	0.1	0
B:SER22>CYS	-0.69	STABILIZING	0.3	-0.76	-0.58	0
B:MET30>ARG	-0.69	STABILIZING	-2.57	0.28	0.57	0
B:SER17>GLU	-0.68	STABILIZING	-0.3	-0.83	-0.14	0
B:LYS2>ASN	-0.67	STABILIZING	-0.06	-1.33	0.03	0
B:SER17>ASP	-0.67	STABILIZING	-0.26	-0.74	-0.21	0
B:ALA25>PRO	-0.67	STABILIZING	-0.41	-0.87	-0.04	0
B:LYS2>LYSN	-0.66	STABILIZING	0.03	-1.36	0.01	0
B:LEU28>ARGN	-0.65	STABILIZING	-2.67	-0.07	0.9	0
B:TYR21>ASN	-0.64	STABILIZING	-0.39	-0.66	-0.14	0
B:LEU23>GLU	-0.64	STABILIZING	0.23	-0.89	-0.39	0
B:CYS24>ILE	-0.64	STABILIZING	-0.85	-0.53	0.06	0
B:GLN5>TYR	-0.63	STABILIZING	-0.26	-0.46	-0.34	0
B:MET30>TYR	-0.63	STABILIZING	-0.47	-0.14	-0.41	0
B:ARG1>ASP	-0.62	STABILIZING	-0.33	-0.98	0.04	0
B:LYS2>HIS	-0.62	STABILIZING	-0.02	-1.35	0.08	0
B:LEU19>TYR	-0.62	STABILIZING	-1.21	-0.04	0	0
B:ARG27>HIS	-0.62	STABILIZING	-0.14	-1.04	-0.04	0
B:ARG1>SER	-0.61	STABILIZING	-0.26	-0.97	0	0
B:ARG1>VAL	-0.61	STABILIZING	-0.21	-1	-0.01	0
B:ARG11>TYR	-0.61	STABILIZING	-0.58	-0.81	0.11	0
B:SER18>MET	-0.61	STABILIZING	-1.84	-0.41	0.64	0
B:ARG27>PHE	-0.61	STABILIZING	-0.17	-1.01	-0.02	0
B:MET30>LEU	-0.61	STABILIZING	0.21	-0.62	-0.51	0
B:CYS24>ASN	-0.6	STABILIZING	-0.77	-0.45	0.01	0
B:ARG27>GLU	-0.6	STABILIZING	-0.02	-1.09	-0.05	0
B:LYS2>GLN	-0.59	STABILIZING	0.31	-1.4	-0.06	0
B:LYS2>MET	-0.59	STABILIZING	0.04	-1.33	0.07	0
B:SER17>ARGN	-0.59	STABILIZING	-0.56	-0.35	-0.17	0
B:ARG27>TYR	-0.59	STABILIZING	-0.19	-1	0	0
B:ARG1>GLU	-0.58	STABILIZING	-0.21	-0.99	0.02	0
B:GLY12>GLU	-0.58	STABILIZING	-0.23	-0.92	0	0
B:SER18>ALA	-0.58	STABILIZING	0.56	-0.58	-0.71	0
B:SER18>LYS	-0.58	STABILIZING	-4.03	0.79	1.3	0
B:CYS24>ASP	-0.58	STABILIZING	-0.94	-0.45	0.14	0
B:VAL26>ILE	-0.58	STABILIZING	-0.28	-0.84	-0.03	0
B:LYS2>GLUH	-0.57	STABILIZING	0.22	-1.29	-0.04	0
B:ARG11>LEU	-0.57	STABILIZING	-0.12	-1.02	0	0
B:GLY12>PRO	-0.57	STABILIZING	-0.64	-0.51	0	0
B:TYR21>PHE	-0.57	STABILIZING	-0.14	-0.72	-0.18	0
B:SER22>LYS	-0.57	STABILIZING	-4.05	1.59	0.82	0
B:ARG27>TRP	-0.57	STABILIZING	-0.22	-0.95	0.02	0
B:ARG1>TRP	-0.56	STABILIZING	-0.31	-0.99	0.11	0
B:TYR20>TYR	-0.56	STABILIZING	-0.64	-0.55	0.04	0
B:LYS2>ASPH	-0.55	STABILIZING	0.27	-1.37	0	0
B:SER17>ILE	-0.55	STABILIZING	-0.3	-0.61	-0.12	0
B:ARG27>GLN	-0.55	STABILIZING	-0.06	-0.95	-0.05	0
B:ARG27>PRO	-0.55	STABILIZING	-0.16	-0.87	-0.04	0
B:ARG11>HIS	-0.54	STABILIZING	-0.22	-0.96	0.06	0
B:GLY12>ASP	-0.54	STABILIZING	-0.19	-0.89	0	0
B:SER17>ASN	-0.54	STABILIZING	-0.27	-0.45	-0.23	0
B:SER18>CYS	-0.54	STABILIZING	0.58	-0.55	-0.69	0
B:TYR20>HIS	-0.54	STABILIZING	-0.49	-0.55	-0.03	0
B:TYR21>LYSN	-0.54	STABILIZING	-2.12	-0.44	0.92	0
B:SER17>ASPH	-0.53	STABILIZING	-0.24	-0.46	-0.23	0
B:VAL26>ASN	-0.53	STABILIZING	-1.09	-0.32	0.22	0
B:ARG27>ILE	-0.53	STABILIZING	-0.05	-0.93	-0.05	0
B:ARG27>LEU	-0.53	STABILIZING	-0.06	-0.95	-0.03	0
B:ARG1>THR	-0.52	STABILIZING	-0.01	-1.01	-0.01	0
B:ARG11>ILE	-0.52	STABILIZING	-0.05	-1.03	0.02	0
B:LEU23>ASP	-0.52	STABILIZING	0.29	-0.84	-0.3	0
B:CYS24>ARGN	-0.52	STABILIZING	-1.54	-0.55	0.65	0
B:CYS24>PHE	-0.52	STABILIZING	-0.41	-0.75	0.07	0
B:ARG27>ASN	-0.52	STABILIZING	0	-0.94	-0.06	0
B:ARG27>ASP	-0.52	STABILIZING	-0.01	-0.94	-0.05	0
B:ARG27>GLUH	-0.52	STABILIZING	-0.02	-0.93	-0.05	0
B:ARG27>HSC	-0.52	STABILIZING	-0.21	-0.77	-0.04	0
B:ARG1>TYR	-0.51	STABILIZING	-0.04	-1.01	0.02	0
B:SER8>GLU	-0.51	STABILIZING	-0.19	-0.95	0.07	0
B:CYS24>ASPH	-0.51	STABILIZING	-0.52	-0.49	-0.01	0
B:ARG27>LYSN	-0.51	STABILIZING	-0.05	-0.92	-0.03	0
B:ARG27>SER	-0.51	STABILIZING	0.04	-0.93	-0.08	0

## Sheet: Model 2
Mutation	Mutation Energy	Effect of Mutation	VDW Term	Electrostatic Term	Entropy Term	Non-polar Term
B:GLU9>TRP	-3.89	STABILIZING	-8.36	-0.07	0.41	0
B:THR13>TRP	-3.72	STABILIZING	-8.33	-0.22	0.69	0
B:GLU9>TYR	-3.5	STABILIZING	-7.75	0.05	0.44	0
B:THR13>PHE	-3.22	STABILIZING	-6.44	-0.15	0.1	0
B:SER17>ASPH	-2.94	STABILIZING	-3.84	-0.65	-0.87	0
B:LEU16>HIS	-2.93	STABILIZING	-6.87	0.49	0.33	0
B:SER17>TRP	-2.88	STABILIZING	-2.39	-0.47	-1.81	0
B:LEU16>PHE	-2.84	STABILIZING	-5.48	0.08	-0.18	0
B:SER17>GLUH	-2.82	STABILIZING	-4.88	-0.39	-0.23	0
B:GLU9>PHE	-2.74	STABILIZING	-4.46	-0.2	-0.51	0
B:LEU16>ARGN	-2.71	STABILIZING	-8.71	1.12	1.36	0
B:SER17>ASN	-2.59	STABILIZING	-3.56	-0.41	-0.76	0
B:GLY12>ASPH	-2.54	STABILIZING	-6.38	0.14	0.73	0
B:THR13>LEU	-2.47	STABILIZING	-4.77	-0.27	0.06	0
B:SER8>PHE	-2.31	STABILIZING	-4.06	-0.25	-0.19	0
B:LEU16>ARG	-2.31	STABILIZING	-8.09	1.29	1.36	0
B:LEU19>PHE	-2.31	STABILIZING	-4.9	0.1	0.11	0
B:THR13>TYR	-2.28	STABILIZING	-5.19	-0.35	0.61	0
B:SER18>ARGN	-2.22	STABILIZING	-6.54	0.87	0.77	0
B:SER17>TYR	-2.19	STABILIZING	-2.06	-0.64	-1.05	0
B:SER8>ARG	-2.16	STABILIZING	-6.83	0.41	1.31	0
B:LEU19>TRP	-2.14	STABILIZING	-4.91	0.18	0.28	0
B:LEU16>HSC	-2.06	STABILIZING	-7.29	2.66	0.32	0
B:SER8>TYR	-1.98	STABILIZING	-3.86	-0.19	0.06	0
B:GLN5>TYR	-1.97	STABILIZING	-3.01	0.07	-0.63	0
B:GLU9>ILE	-1.96	STABILIZING	-3.6	-0.28	-0.03	0
B:LEU19>TYR	-1.95	STABILIZING	-4.67	0.19	0.36	0
B:LEU16>ASPH	-1.81	STABILIZING	-3.75	0.17	-0.03	0
B:LEU16>GLN	-1.79	STABILIZING	-6.15	0.42	1.34	0
B:GLN5>PHE	-1.78	STABILIZING	-2.08	-0.15	-0.83	0
B:LEU16>GLUH	-1.78	STABILIZING	-5.79	0.67	0.98	0
B:LEU23>TRP	-1.76	STABILIZING	-3.77	0.07	0.11	0
B:LEU19>HIS	-1.73	STABILIZING	-3.98	0.02	0.31	0
B:LEU19>MET	-1.73	STABILIZING	-3.67	-0.08	0.18	0
B:SER18>ARG	-1.72	STABILIZING	-5.54	0.94	0.72	0
B:LEU16>LEU	-1.66	STABILIZING	-3.36	-0.08	0.07	0
B:LEU16>ASN	-1.65	STABILIZING	-3.99	0.47	0.14	0
B:THR13>VAL	-1.58	STABILIZING	-2.75	-0.26	-0.09	0
B:LEU19>ASPH	-1.57	STABILIZING	-3.32	0.25	-0.05	0
B:THR13>ASN	-1.51	STABILIZING	-2.73	-0.09	-0.13	0
B:SER17>PHE	-1.47	STABILIZING	-0.29	-0.38	-1.42	0
B:LEU19>ASN	-1.47	STABILIZING	-3.22	0.33	-0.03	0
B:LEU19>LEU	-1.47	STABILIZING	-2.85	-0.02	-0.04	0
B:SER18>TRP	-1.46	STABILIZING	-5.42	1.2	0.81	0
B:LEU19>HSC	-1.46	STABILIZING	-3.73	0.35	0.29	0
B:SER17>HSC	-1.45	STABILIZING	-2.02	0.49	-0.85	0
B:LEU16>ILE	-1.41	STABILIZING	-2.76	0	-0.04	0
B:THR13>HSC	-1.38	STABILIZING	-4.51	1.1	0.4	0
B:SER18>LYSN	-1.38	STABILIZING	-4.47	0.3	0.88	0
B:SER17>LYS	-1.35	STABILIZING	-3.72	0.78	0.15	0
B:SER18>LEU	-1.33	STABILIZING	-2.72	0.2	-0.09	0
B:SER8>ARGN	-1.32	STABILIZING	-6.01	1.28	1.3	0
B:PRO15>LYSN	-1.32	STABILIZING	-6.01	0.31	1.91	0
B:SER8>HIS	-1.31	STABILIZING	-2.21	-0.21	-0.12	0
B:GLU9>LEU	-1.31	STABILIZING	-1.94	-0.25	-0.27	0
B:ILE10>TRP	-1.31	STABILIZING	-3.55	-0.1	0.64	0
B:SER17>LYSN	-1.3	STABILIZING	-2.47	-0.4	0.17	0
B:GLU9>HIS	-1.23	STABILIZING	-2.1	0.01	-0.23	0
B:THR13>ASPH	-1.23	STABILIZING	-2.25	-0.05	-0.1	0
B:SER17>HIS	-1.23	STABILIZING	-0.75	-0.45	-0.79	0
B:SER18>HIS	-1.22	STABILIZING	-3.5	0.7	0.22	0
B:LEU19>LYS	-1.18	STABILIZING	-4.69	0.31	1.26	0
B:GLN5>HSC	-1.15	STABILIZING	-1.64	0.24	-0.56	0
B:LEU19>GLU	-1.15	STABILIZING	-2.98	0.46	0.14	0
B:SER18>TYR	-1.13	STABILIZING	-2.32	0.43	-0.23	0
B:SER18>VAL	-1.12	STABILIZING	-1.73	0.15	-0.41	0
B:GLN5>HIS	-1.11	STABILIZING	-1.38	-0.05	-0.49	0
B:LEU19>ARG	-1.11	STABILIZING	-4.83	0.59	1.26	0
B:SER18>MET	-1.1	STABILIZING	-2.99	0.17	0.39	0
B:LEU19>LYSN	-1.1	STABILIZING	-4.27	0.07	1.25	0
B:THR13>PRO	-1.07	STABILIZING	-0.91	-0.39	-0.53	0
B:ILE14>PHE	-1.07	STABILIZING	-1.39	-0.04	-0.44	0
B:SER8>MET	-1.06	STABILIZING	-2.79	-0.06	0.45	0
B:THR13>CYS	-1.05	STABILIZING	-1.1	-0.24	-0.48	0
B:LEU19>VAL	-1.02	STABILIZING	-1.77	-0.07	-0.12	0
B:THR13>ILE	-1.01	STABILIZING	-2.31	-0.18	0.29	0
B:LEU16>LYSN	-1.01	STABILIZING	-4.36	0.03	1.45	0
B:SER17>THR	-1.01	STABILIZING	-1.05	-0.44	-0.33	0
B:PRO15>ARG	-1	STABILIZING	-4.27	0.44	1.14	0
B:PRO15>ARGN	-1	STABILIZING	-4.65	0.8	1.16	0
B:GLU9>ALA	-0.99	STABILIZING	-0.31	-0.32	-0.84	0
B:GLU9>GLU	-0.99	STABILIZING	-1.71	-0.25	-0.01	0
B:GLU9>LYS	-0.99	STABILIZING	-4.85	1	1.17	0
B:PRO15>GLN	-0.97	STABILIZING	-5.56	0.97	1.65	0
B:TYR4>ARG	-0.95	STABILIZING	-1.12	-1.01	0.14	0
B:GLU9>HSC	-0.95	STABILIZING	-2.66	1.13	-0.23	0
B:SER17>ASP	-0.95	STABILIZING	-3.41	2.91	-0.87	0
B:THR13>HIS	-0.93	STABILIZING	-2.21	-0.18	0.33	0
B:ILE14>LEU	-0.93	STABILIZING	-1.38	-0.04	-0.27	0
B:SER18>LYS	-0.93	STABILIZING	-4.46	1.28	0.83	0
B:SER18>PHE	-0.93	STABILIZING	-2.55	0.52	0.11	0
B:SER8>GLUH	-0.92	STABILIZING	-2.24	0.15	0.16	0
B:GLU9>ARG	-0.92	STABILIZING	-2.31	0.35	0.08	0
B:ILE10>PHE	-0.92	STABILIZING	-1.45	-0.21	-0.11	0
B:THR13>ASP	-0.92	STABILIZING	-2.2	0.55	-0.12	0
B:GLU9>GLUH	-0.9	STABILIZING	-1.61	-0.21	0.01	0
B:ILE10>SER	-0.9	STABILIZING	-1.39	-0.21	-0.13	0
B:LEU19>ILE	-0.9	STABILIZING	-1.56	-0.04	-0.12	0
B:SER8>ASN	-0.87	STABILIZING	-2.18	0.55	-0.07	0
B:LEU19>PRO	-0.84	STABILIZING	-1.4	-0.07	-0.13	0
B:SER8>TRP	-0.83	STABILIZING	-0.92	-0.32	-0.26	0
B:THR13>LYSN	-0.83	STABILIZING	-3.48	-0.22	1.27	0
B:LEU16>GLU	-0.82	STABILIZING	-5.65	2.5	0.94	0
B:GLN5>TRP	-0.8	STABILIZING	-0.56	-0.07	-0.61	0
B:THR13>GLN	-0.8	STABILIZING	-2.98	-0.12	0.94	0
B:GLU9>GLY	-0.79	STABILIZING	0.36	-0.32	-1.01	0
B:LEU16>MET	-0.79	STABILIZING	-2.91	0.07	0.79	0
B:SER17>ARG	-0.79	STABILIZING	-3.32	0.48	0.79	0
B:GLU9>ASP	-0.78	STABILIZING	-0.55	-0.37	-0.4	0
B:ILE10>GLY	-0.78	STABILIZING	-1.09	-0.26	-0.13	0
B:SER18>PRO	-0.78	STABILIZING	-0.83	0.43	-0.73	0
B:LYS2>TRP	-0.76	STABILIZING	-0.21	-0.41	-0.56	0
B:GLU9>VAL	-0.76	STABILIZING	-0.75	-0.22	-0.35	0
B:LEU19>ASP	-0.76	STABILIZING	-1.85	0.34	0	0
B:LEU23>ARG	-0.76	STABILIZING	-3.56	0.72	0.83	0
B:SER8>LYSN	-0.75	STABILIZING	-3.43	0.11	1.14	0
B:SER8>ALA	-0.73	STABILIZING	-0.71	-0.24	-0.32	0
B:SER8>HSC	-0.73	STABILIZING	-2.28	0.69	0.08	0
B:GLY12>GLY	-0.73	STABILIZING	-1.21	-0.21	-0.02	0
B:SER8>LEU	-0.72	STABILIZING	-0.92	-0.09	-0.27	0
B:ILE10>CYS	-0.71	STABILIZING	-0.9	-0.26	-0.16	0
B:ILE14>ARGN	-0.71	STABILIZING	-1.15	0.06	-0.21	0
B:ILE14>HIS	-0.7	STABILIZING	-1.03	0	-0.23	0
B:THR13>MET	-0.69	STABILIZING	-2.4	-0.13	0.72	0
B:LEU16>LYS	-0.69	STABILIZING	-6.32	2.49	1.53	0
B:LEU23>ARGN	-0.69	STABILIZING	-3.43	0.69	0.85	0
B:SER22>TRP	-0.68	STABILIZING	-0.76	0.02	-0.39	0
B:GLU9>ARGN	-0.67	STABILIZING	-1.33	0.05	-0.04	0
B:ARG11>LEU	-0.67	STABILIZING	-0.4	0.07	-0.63	0
B:SER18>GLU	-0.67	STABILIZING	-1.86	0.13	0.24	0
B:ILE14>TYR	-0.65	STABILIZING	-0.68	0.07	-0.43	0
B:PRO15>PRO	-0.65	STABILIZING	-1.25	0.04	-0.05	0
B:GLU9>ASN	-0.63	STABILIZING	-0.59	-0.33	-0.21	0
B:THR13>GLU	-0.63	STABILIZING	-2.56	0.05	0.78	0
B:SER18>ASPH	-0.62	STABILIZING	-1.73	0.88	-0.25	0
B:CYS24>ARG	-0.62	STABILIZING	-2.18	0.16	0.49	0
B:THR13>GLUH	-0.6	STABILIZING	-2.41	-0.04	0.78	0
B:THR13>THR	-0.6	STABILIZING	-1.29	-0.17	0.16	0
B:CYS24>MET	-0.6	STABILIZING	-0.94	-0.03	-0.14	0
B:CYS24>TRP	-0.6	STABILIZING	-1.1	0.05	-0.1	0
B:GLU9>ASPH	-0.58	STABILIZING	-0.48	-0.01	-0.42	0
B:CYS24>LYSN	-0.58	STABILIZING	-1.28	0.17	-0.03	0
B:TYR4>ARGN	-0.56	STABILIZING	-1.09	-0.27	0.15	0
B:GLU9>THR	-0.56	STABILIZING	-0.39	-0.22	-0.32	0
B:LEU23>PHE	-0.56	STABILIZING	-0.85	0.18	-0.28	0
B:GLN5>CYS	-0.55	STABILIZING	0.94	-0.21	-1.15	0
B:ILE10>ASN	-0.55	STABILIZING	-0.83	-0.13	-0.09	0
B:ILE10>TYR	-0.55	STABILIZING	-1.78	-0.09	0.48	0
B:GLN5>ILE	-0.54	STABILIZING	0.36	-0.2	-0.78	0
B:SER22>ARG	-0.53	STABILIZING	-1.34	0.21	0.04	0
B:GLN5>ASPH	-0.52	STABILIZING	0.37	0.01	-0.89	0
B:GLN5>LEU	-0.52	STABILIZING	0.58	-0.22	-0.87	0
B:LEU16>ASP	-0.52	STABILIZING	-3.54	2.51	0	0
B:SER17>CYS	-0.52	STABILIZING	1.67	-0.68	-1.27	0
B:GLN5>PRO	-0.51	STABILIZING	1.2	-0.26	-1.22	0
B:GLN5>VAL	-0.51	STABILIZING	0.73	-0.21	-0.96	0
B:CYS24>LYS	-0.51	STABILIZING	-1.11	0.13	-0.02	0

## Sheet: Model 3
Mutation	Mutation Energy	Effect of Mutation	VDW Term	Electrostatic Term	Entropy Term	Non-polar Term
B:SER8>TRP	-3.5	STABILIZING	-7.4	-0.27	0.42	0
B:ALA7>TRP	-2.89	STABILIZING	-6.47	-0.42	0.69	0
B:SER8>PHE	-2.69	STABILIZING	-4.79	-0.57	-0.01	0
B:ALA7>ARG	-2.57	STABILIZING	-6.84	-0.05	1.09	0
B:SER8>TYR	-2.53	STABILIZING	-5.39	-0.29	0.39	0
B:ALA7>TYR	-2.44	STABILIZING	-5.98	-0.47	0.98	0
B:SER8>HIS	-2.34	STABILIZING	-4.59	-0.21	0.08	0
B:TYR20>TRP	-2.24	STABILIZING	-4.73	-0.15	0.25	0
B:ALA7>PHE	-2.08	STABILIZING	-4.36	-0.45	0.4	0
B:TYR20>PHE	-2.07	STABILIZING	-4	-0.26	0.08	0
B:LEU23>TRP	-2.02	STABILIZING	-3.76	-0.42	0.09	0
B:MET30>TRP	-1.94	STABILIZING	-3.15	-0.58	-0.09	0
B:ALA7>ASPH	-1.93	STABILIZING	-3.03	-0.62	-0.13	0
B:TYR20>HSC	-1.92	STABILIZING	-3.12	-1.35	0.39	0
B:ALA7>ARGN	-1.85	STABILIZING	-5.58	0.12	1.1	0
B:ALA7>GLU	-1.8	STABILIZING	-5.1	0.38	0.7	0
B:TYR20>ARG	-1.74	STABILIZING	-4.18	-0.7	0.87	0
B:VAL26>ARGN	-1.71	STABILIZING	-5.64	0.06	1.35	0
B:LEU16>ILE	-1.62	STABILIZING	-2.43	-0.79	-0.01	0
B:ALA25>TYR	-1.62	STABILIZING	-2.26	-0.86	-0.08	0
B:LEU23>PHE	-1.59	STABILIZING	-2.33	-0.63	-0.14	0
B:SER8>HSC	-1.57	STABILIZING	-5.3	1.96	0.12	0
B:ALA7>GLUH	-1.55	STABILIZING	-3.64	-0.4	0.59	0
B:CYS24>TRP	-1.54	STABILIZING	-1.97	-0.76	-0.22	0
B:SER8>ASPH	-1.52	STABILIZING	-2	-0.8	-0.15	0
B:ILE14>ARGN	-1.52	STABILIZING	-2.76	-0.31	0.02	0
B:VAL26>ARG	-1.5	STABILIZING	-5.67	0.55	1.33	0
B:ALA25>PHE	-1.48	STABILIZING	-2.05	-0.83	-0.05	0
B:ALA7>LYSN	-1.44	STABILIZING	-4.29	-0.51	1.2	0
B:LEU23>TYR	-1.42	STABILIZING	-3.36	0.29	0.15	0
B:VAL26>TRP	-1.42	STABILIZING	-2.87	-0.61	0.4	0
B:VAL26>PHE	-1.41	STABILIZING	-2.3	-0.72	0.13	0
B:ALA25>ARGN	-1.38	STABILIZING	-1.96	-0.76	-0.03	0
B:VAL26>LYSN	-1.37	STABILIZING	-4.48	-0.59	1.46	0
B:ILE14>ARG	-1.35	STABILIZING	-2.74	0.03	0.01	0
B:ALA25>ARG	-1.35	STABILIZING	-1.96	-0.71	-0.02	0
B:ALA7>ASP	-1.34	STABILIZING	-2.08	-1.55	0.59	0
B:TYR20>LEU	-1.32	STABILIZING	-2.22	-0.58	0.1	0
B:LEU16>LEU	-1.31	STABILIZING	-2.08	-0.66	0.08	0
B:LYS2>ASP	-1.3	STABILIZING	-0.59	-2.02	0.01	0
B:SER8>ASP	-1.28	STABILIZING	-1.94	-0.39	-0.14	0
B:ILE10>GLU	-1.28	STABILIZING	-2.26	-1.51	0.75	0
B:CYS24>PHE	-1.27	STABILIZING	-1.3	-0.77	-0.29	0
B:MET30>PHE	-1.27	STABILIZING	-1.52	-0.67	-0.22	0
B:ALA7>MET	-1.26	STABILIZING	-2.88	-0.69	0.66	0
B:TYR20>ARGN	-1.26	STABILIZING	-4.05	0.1	0.89	0
B:ALA7>GLN	-1.25	STABILIZING	-3.88	0.09	0.81	0
B:ALA7>PRO	-1.24	STABILIZING	-1.88	-0.67	0.04	0
B:TYR20>ASPH	-1.22	STABILIZING	-1.8	-0.7	0.04	0
B:MET30>ARGN	-1.21	STABILIZING	-1.97	-0.44	0	0
B:TYR20>HIS	-1.2	STABILIZING	-2.98	-0.04	0.39	0
B:MET30>TYR	-1.2	STABILIZING	-1.71	-0.58	-0.07	0
B:GLY3>ASP	-1.18	STABILIZING	-0.93	-1.42	-0.01	0
B:ILE14>ILE	-1.17	STABILIZING	-1.54	-0.86	0.04	0
B:LYS2>PHE	-1.16	STABILIZING	-0.95	-1.4	0.02	0
B:GLN5>TRP	-1.16	STABILIZING	-1.76	-0.71	0.09	0
B:SER22>TRP	-1.15	STABILIZING	-0.91	-0.83	-0.35	0
B:GLY3>PHE	-1.13	STABILIZING	-1.67	-0.67	0.05	0
B:LEU6>GLU	-1.12	STABILIZING	-0.8	-1.43	-0.01	0
B:LEU6>ASP	-1.08	STABILIZING	-0.79	-1.38	0	0
B:LYS2>TRP	-1.07	STABILIZING	-0.76	-1.39	0.01	0
B:LYS2>TYR	-1.07	STABILIZING	-0.78	-1.39	0.02	0
B:GLN5>GLU	-1.07	STABILIZING	-0.7	-1.43	-0.01	0
B:SER8>LEU	-1.06	STABILIZING	-1.34	-0.77	-0.01	0
B:VAL26>TYR	-1.06	STABILIZING	-2.18	-0.62	0.43	0
B:ILE14>GLN	-1.05	STABILIZING	-1.33	-0.81	0.03	0
B:LEU23>HIS	-1.04	STABILIZING	-2.48	0.15	0.15	0
B:ILE14>LEU	-1.03	STABILIZING	-1.11	-0.88	-0.04	0
B:LYS2>PRO	-1.02	STABILIZING	-0.66	-1.4	0.01	0
B:GLN5>ASP	-1.02	STABILIZING	-0.62	-1.41	-0.01	0
B:ILE14>MET	-1.02	STABILIZING	-1.15	-0.9	0.01	0
B:SER18>ILE	-1.02	STABILIZING	-1.01	-0.91	-0.07	0
B:SER22>ILE	-1.02	STABILIZING	-0.79	-0.79	-0.29	0
B:LEU23>GLUH	-1.02	STABILIZING	-1.67	-0.86	0.31	0
B:CYS24>TYR	-1.02	STABILIZING	-0.78	-0.79	-0.29	0
B:THR13>HIS	-1	STABILIZING	-1.53	-0.74	0.17	0
B:ILE14>PRO	-1	STABILIZING	-1.03	-0.85	-0.07	0
B:ARG1>GLU	-0.99	STABILIZING	-0.56	-1.43	0	0
B:LYS2>GLU	-0.99	STABILIZING	-0.02	-1.97	0	0
B:SER22>PRO	-0.99	STABILIZING	-0.6	-0.82	-0.35	0
B:ILE14>TYR	-0.98	STABILIZING	-1.03	-0.76	-0.1	0
B:CYS24>ARG	-0.98	STABILIZING	-1.29	-0.64	-0.02	0
B:MET30>ARG	-0.98	STABILIZING	-2.06	0.11	-0.01	0
B:PRO15>PRO	-0.97	STABILIZING	-1.03	-0.84	-0.04	0
B:PRO15>TRP	-0.97	STABILIZING	-1.95	-0.48	0.31	0
B:CYS24>ARGN	-0.97	STABILIZING	-1.18	-0.69	-0.05	0
B:VAL26>HIS	-0.97	STABILIZING	-1.56	-0.76	0.24	0
B:ILE14>PHE	-0.96	STABILIZING	-1.04	-0.79	-0.05	0
B:ARG1>SER	-0.95	STABILIZING	-0.35	-1.53	-0.01	0
B:GLY3>TRP	-0.95	STABILIZING	-1.32	-0.69	0.07	0
B:LEU6>GLY	-0.95	STABILIZING	-1.13	-0.7	-0.05	0
B:ILE14>GLU	-0.95	STABILIZING	-0.96	-0.97	0.02	0
B:LEU19>TYR	-0.95	STABILIZING	-1.2	-0.76	0.04	0
B:TYR20>ASN	-0.95	STABILIZING	-1.88	-0.18	0.1	0
B:ALA7>ILE	-0.94	STABILIZING	-1.95	-0.68	0.47	0
B:SER8>SER	-0.94	STABILIZING	-1.16	-0.72	0	0
B:THR13>PRO	-0.94	STABILIZING	-0.95	-0.87	-0.04	0
B:SER22>GLN	-0.94	STABILIZING	-1.33	-0.76	0.13	0
B:LEU6>PRO	-0.93	STABILIZING	-1.11	-0.71	-0.02	0
B:ILE14>LYSN	-0.93	STABILIZING	-1.04	-0.79	-0.02	0
B:ILE14>TRP	-0.93	STABILIZING	-0.98	-0.77	-0.07	0
B:SER22>LEU	-0.93	STABILIZING	-0.55	-0.82	-0.3	0
B:LEU23>LYS	-0.93	STABILIZING	-1.21	-1.44	0.49	0
B:CYS24>HIS	-0.93	STABILIZING	-0.81	-0.77	-0.18	0
B:GLY3>LYSN	-0.92	STABILIZING	-1.11	-0.71	-0.01	0
B:GLN5>PHE	-0.92	STABILIZING	-1.1	-0.7	-0.03	0
B:LEU6>CYS	-0.92	STABILIZING	-1.14	-0.66	-0.02	0
B:ILE10>PRO	-0.92	STABILIZING	-0.88	-0.85	-0.07	0
B:ILE10>VAL	-0.92	STABILIZING	-1.15	-0.75	0.04	0
B:PRO15>LEU	-0.92	STABILIZING	-2.63	-0.66	0.91	0
B:SER8>ASN	-0.91	STABILIZING	-0.99	-0.67	-0.1	0
B:ILE10>ASP	-0.91	STABILIZING	-0.94	-1.17	0.18	0
B:SER17>GLU	-0.91	STABILIZING	-0.87	-0.98	0.02	0
B:SER18>LYSN	-0.91	STABILIZING	-0.87	-0.91	-0.03	0
B:SER22>GLY	-0.91	STABILIZING	-0.13	-0.89	-0.5	0
B:GLY3>VAL	-0.89	STABILIZING	-1.06	-0.72	0	0
B:THR13>TRP	-0.89	STABILIZING	-1.5	-0.67	0.25	0
B:LEU16>GLUH	-0.89	STABILIZING	-2.69	-0.61	0.95	0
B:LEU19>TRP	-0.89	STABILIZING	-1.31	-0.65	0.11	0
B:SER22>PHE	-0.89	STABILIZING	-0.34	-0.85	-0.37	0
B:ARG1>VAL	-0.88	STABILIZING	-0.19	-1.56	-0.01	0
B:GLY3>HIS	-0.88	STABILIZING	-1.13	-0.7	0.04	0
B:ILE10>LEU	-0.88	STABILIZING	-0.95	-0.74	-0.04	0
B:LEU19>PHE	-0.88	STABILIZING	-0.56	-0.92	-0.18	0
B:ALA7>LEU	-0.87	STABILIZING	-1.68	-0.69	0.39	0
B:VAL26>ASPH	-0.87	STABILIZING	-1.16	-0.74	0.1	0
B:MET30>GLU	-0.87	STABILIZING	-1.06	-0.78	0.06	0
B:ARG1>THR	-0.86	STABILIZING	-0.18	-1.53	-0.01	0
B:SER22>TYR	-0.86	STABILIZING	-0.33	-0.83	-0.35	0
B:LYS2>HIS	-0.85	STABILIZING	-0.33	-1.38	0.01	0
B:GLY3>ASN	-0.85	STABILIZING	-1.02	-0.71	0.02	0
B:SER17>ILE	-0.85	STABILIZING	-0.85	-0.81	-0.02	0
B:SER22>GLU	-0.85	STABILIZING	-0.6	-0.92	-0.11	0
B:GLY3>ARGN	-0.84	STABILIZING	-0.97	-0.7	-0.01	0
B:LEU6>VAL	-0.84	STABILIZING	-0.99	-0.71	0.01	0
B:SER8>GLY	-0.84	STABILIZING	-0.64	-0.78	-0.16	0
B:ILE10>ILE	-0.84	STABILIZING	-1.43	-0.74	0.31	0
B:ARG1>TRP	-0.83	STABILIZING	-0.27	-1.52	0.08	0
B:GLY3>ILE	-0.83	STABILIZING	-0.96	-0.71	0	0
B:LEU6>ALA	-0.83	STABILIZING	-0.87	-0.74	-0.03	0
B:ARG1>TYR	-0.82	STABILIZING	-0.21	-1.52	0.05	0
B:TYR4>TRP	-0.82	STABILIZING	-0.86	-0.86	0.05	0
B:LEU6>THR	-0.82	STABILIZING	-0.88	-0.72	-0.02	0
B:GLY12>GLY	-0.82	STABILIZING	-0.87	-0.73	-0.02	0
B:SER17>MET	-0.82	STABILIZING	-1.56	-0.82	0.46	0
B:SER8>VAL	-0.81	STABILIZING	-0.77	-0.77	-0.05	0
B:ILE10>CYS	-0.81	STABILIZING	-0.73	-0.75	-0.09	0
B:THR13>ILE	-0.81	STABILIZING	-1.04	-0.8	0.14	0
B:SER17>ASN	-0.81	STABILIZING	-1.33	-0.84	0.34	0
B:CYS24>LEU	-0.81	STABILIZING	-0.52	-0.83	-0.17	0
B:TYR4>PHE	-0.8	STABILIZING	-0.33	-1.03	-0.15	0
B:SER18>ASN	-0.8	STABILIZING	-0.76	-0.91	0.04	0
B:MET30>LYSN	-0.8	STABILIZING	-1.24	-0.63	0.17	0
B:GLY3>GLU	-0.79	STABILIZING	-0.18	-1.4	0	0
B:ARG1>ASP	-0.78	STABILIZING	-0.15	-1.4	-0.01	0
B:GLY3>ASPH	-0.78	STABILIZING	-0.91	-0.69	0.02	0
B:LEU6>GLUH	-0.78	STABILIZING	-0.79	-0.73	-0.02	0
B:LEU6>LYSN	-0.78	STABILIZING	-0.8	-0.72	-0.02	0
B:SER17>PRO	-0.78	STABILIZING	-1.08	-0.82	0.21	0
B:SER22>ARGN	-0.78	STABILIZING	-0.6	-0.7	-0.16	0
B:SER22>HIS	-0.78	STABILIZING	-0.3	-0.8	-0.29	0
B:CYS24>LYSN	-0.78	STABILIZING	-0.68	-0.82	-0.04	0
B:MET30>ILE	-0.78	STABILIZING	-0.53	-0.69	-0.21	0
B:LYS2>ASPH	-0.77	STABILIZING	-0.17	-1.37	0	0
B:LEU6>MET	-0.77	STABILIZING	-0.78	-0.73	-0.02	0
B:SER22>ASP	-0.77	STABILIZING	-0.3	-0.82	-0.26	0
B:VAL26>ILE	-0.77	STABILIZING	-0.99	-0.76	0.13	0
B:MET30>GLUH	-0.77	STABILIZING	-1.16	-0.58	0.13	0
B:LYS2>GLN	-0.76	STABILIZING	-0.14	-1.38	0	0
B:LYS2>VAL	-0.76	STABILIZING	-0.14	-1.39	0	0
B:LEU6>LEU	-0.76	STABILIZING	-0.78	-0.73	-0.01	0
B:LEU6>TYR	-0.76	STABILIZING	-0.81	-0.71	0	0
B:ILE10>TRP	-0.76	STABILIZING	-2.12	-0.48	0.68	0
B:ILE14>HSC	-0.76	STABILIZING	-1.34	-0.22	0.03	0
B:SER17>TRP	-0.76	STABILIZING	-1.21	-0.81	0.31	0
B:LEU19>GLUH	-0.76	STABILIZING	-1.46	-0.36	0.19	0
B:SER22>GLUH	-0.76	STABILIZING	-0.6	-0.75	-0.1	0
B:MET30>HIS	-0.76	STABILIZING	-0.93	-0.63	0.02	0
B:GLN5>PRO	-0.75	STABILIZING	-0.66	-0.8	-0.03	0
B:TYR21>GLU	-0.75	STABILIZING	-0.16	-1.14	-0.12	0
B:SER22>LYSN	-0.75	STABILIZING	-0.54	-0.85	-0.07	0
B:SER22>VAL	-0.75	STABILIZING	-0.15	-0.84	-0.32	0
B:ARG29>GLU	-0.75	STABILIZING	-0.24	-1.35	0.06	0
B:GLY3>GLY	-0.74	STABILIZING	-0.72	-0.74	-0.01	0
B:LEU6>GLN	-0.74	STABILIZING	-0.79	-0.66	-0.02	0
B:SER8>ILE	-0.74	STABILIZING	-0.7	-0.78	0	0
B:GLU9>GLU	-0.74	STABILIZING	-0.72	-0.75	-0.01	0
B:ILE10>ALA	-0.74	STABILIZING	-0.55	-0.77	-0.1	0
B:LEU16>HSC	-0.74	STABILIZING	-1.22	-0.65	0.24	0
B:SER18>ARGN	-0.74	STABILIZING	-0.73	-0.74	-0.01	0
B:SER18>PRO	-0.74	STABILIZING	-0.64	-0.81	-0.02	0
B:VAL26>LEU	-0.74	STABILIZING	-1.01	-0.75	0.18	0
B:ARG29>TRP	-0.74	STABILIZING	-0.33	-1.13	-0.01	0
B:LEU6>SER	-0.73	STABILIZING	-0.72	-0.69	-0.03	0
B:LEU6>TRP	-0.73	STABILIZING	-0.72	-0.73	-0.01	0
B:ALA7>ALA	-0.73	STABILIZING	-0.72	-0.73	-0.01	0
B:ILE14>HIS	-0.73	STABILIZING	-0.74	-0.79	0.04	0
B:SER18>GLU	-0.73	STABILIZING	-0.34	-1.13	0	0
B:THR13>GLU	-0.72	STABILIZING	-0.33	-1.23	0.07	0
B:TYR20>PRO	-0.72	STABILIZING	-0.13	-1.03	-0.18	0
B:SER22>ALA	-0.72	STABILIZING	0	-0.83	-0.38	0
B:SER22>MET	-0.72	STABILIZING	-0.24	-0.89	-0.2	0
B:LYS2>ILE	-0.71	STABILIZING	-0.03	-1.4	0	0
B:LYS2>LEU	-0.71	STABILIZING	-0.02	-1.4	0	0
B:LYS2>LYSN	-0.71	STABILIZING	-0.03	-1.4	0	0
B:LYS2>THR	-0.71	STABILIZING	-0.02	-1.4	0	0
B:LEU6>HIS	-0.71	STABILIZING	-0.68	-0.72	-0.01	0
B:ALA7>HIS	-0.71	STABILIZING	-1.51	-0.34	0.27	0
B:THR13>ASP	-0.71	STABILIZING	-0.72	-0.95	0.15	0
B:PRO15>ASPH	-0.71	STABILIZING	-1.64	-0.62	0.53	0
B:SER17>GLUH	-0.71	STABILIZING	-0.56	-0.81	-0.03	0
B:SER17>VAL	-0.71	STABILIZING	-0.6	-0.82	0	0
B:SER18>ASP	-0.71	STABILIZING	-0.47	-1.07	0.07	0
B:ALA25>ASPH	-0.71	STABILIZING	-0.69	-0.78	0.03	0
B:LYS2>ALA	-0.7	STABILIZING	0	-1.4	0	0
B:LYS2>ARGN	-0.7	STABILIZING	-0.03	-1.36	0	0
B:LYS2>GLUH	-0.7	STABILIZING	-0.02	-1.37	0	0
B:LYS2>MET	-0.7	STABILIZING	-0.02	-1.39	0	0
B:GLY3>PRO	-0.7	STABILIZING	-0.66	-0.74	0	0
B:LEU6>PHE	-0.7	STABILIZING	-0.67	-0.73	0	0
B:SER17>TYR	-0.7	STABILIZING	-1.44	-0.73	0.48	0
B:LEU19>HIS	-0.7	STABILIZING	-0.68	-0.77	0.03	0
B:SER22>ASPH	-0.7	STABILIZING	-0.04	-0.88	-0.3	0
B:LEU23>ARG	-0.7	STABILIZING	-1.94	-0.81	0.84	0
B:CYS24>ASN	-0.7	STABILIZING	-0.34	-0.81	-0.15	0
B:ARG1>ASN	-0.69	STABILIZING	-0.65	-0.78	0.03	0
B:ARG1>PRO	-0.69	STABILIZING	-0.58	-0.78	-0.01	0
B:LYS2>ASN	-0.69	STABILIZING	-0.01	-1.37	0	0
B:LYS2>CYS	-0.69	STABILIZING	0	-1.38	0	0
B:LYS2>GLY	-0.69	STABILIZING	0.01	-1.4	0	0
B:LYS2>SER	-0.69	STABILIZING	0	-1.39	0	0
B:ALA7>THR	-0.69	STABILIZING	-1.38	-0.67	0.42	0
B:SER8>THR	-0.69	STABILIZING	-0.8	-0.74	0.1	0
B:TYR20>LYSN	-0.69	STABILIZING	-2.53	-0.39	0.96	0
B:SER22>CYS	-0.69	STABILIZING	0.09	-0.85	-0.39	0
B:SER22>THR	-0.69	STABILIZING	-0.46	-0.8	-0.08	0
B:CYS24>ASPH	-0.69	STABILIZING	-0.39	-0.78	-0.13	0
B:GLN5>GLUH	-0.68	STABILIZING	-0.61	-0.73	-0.01	0
B:GLN5>VAL	-0.68	STABILIZING	-0.61	-0.77	0.01	0
B:GLU9>PRO	-0.68	STABILIZING	-0.87	-0.26	-0.14	0
B:ILE10>TYR	-0.68	STABILIZING	-0.53	-0.71	-0.08	0
B:TYR20>VAL	-0.68	STABILIZING	-0.4	-0.83	-0.08	0
B:CYS24>PRO	-0.68	STABILIZING	-0.34	-0.92	-0.06	0
B:ALA25>VAL	-0.68	STABILIZING	-0.55	-0.8	0	0
B:MET30>PRO	-0.68	STABILIZING	-0.07	-0.71	-0.36	0
B:GLN5>GLN	-0.67	STABILIZING	-0.59	-0.75	0	0
B:GLN5>HIS	-0.67	STABILIZING	-0.59	-0.75	0	0
B:LEU6>ILE	-0.67	STABILIZING	-0.6	-0.74	0	0
B:ALA7>CYS	-0.67	STABILIZING	-0.87	-0.75	0.18	0
B:ILE10>GLY	-0.67	STABILIZING	-0.39	-0.76	-0.12	0
B:ARG11>ARGN	-0.67	STABILIZING	-0.84	-0.48	-0.01	0
B:ILE14>ASP	-0.67	STABILIZING	-0.21	-1.14	0.01	0
B:ILE14>ASPH	-0.67	STABILIZING	-0.48	-0.78	-0.05	0
B:ILE14>VAL	-0.67	STABILIZING	-0.57	-0.79	0.01	0
B:TYR20>GLUH	-0.67	STABILIZING	-1.72	-0.57	0.59	0
B:TYR20>ILE	-0.67	STABILIZING	-0.63	-0.73	0.01	0
B:CYS24>ILE	-0.67	STABILIZING	-0.35	-0.88	-0.07	0
B:CYS24>LYS	-0.67	STABILIZING	-0.7	-0.62	-0.01	0
B:ALA25>GLU	-0.67	STABILIZING	-0.43	-0.95	0.02	0
B:ALA25>PRO	-0.67	STABILIZING	-0.41	-0.85	-0.05	0
B:VAL26>VAL	-0.67	STABILIZING	-0.48	-0.79	-0.04	0
B:MET30>MET	-0.67	STABILIZING	-0.78	-0.75	0.12	0
B:GLN5>ARGN	-0.66	STABILIZING	-0.61	-0.7	-0.01	0
B:GLN5>GLY	-0.66	STABILIZING	-0.48	-0.77	-0.04	0
B:GLN5>THR	-0.66	STABILIZING	-0.55	-0.77	0	0
B:LEU6>ARGN	-0.66	STABILIZING	-0.54	-0.74	-0.02	0
B:ILE10>ASN	-0.66	STABILIZING	-1.07	-0.66	0.26	0
B:ILE10>SER	-0.66	STABILIZING	-0.88	-0.69	0.15	0
B:SER17>GLN	-0.66	STABILIZING	-0.51	-0.77	-0.02	0
B:SER18>LEU	-0.66	STABILIZING	-0.59	-0.85	0.07	0
B:SER18>TYR	-0.66	STABILIZING	-0.61	-0.84	0.08	0
B:ALA25>ILE	-0.66	STABILIZING	-0.45	-0.84	-0.02	0
B:ARG29>PRO	-0.66	STABILIZING	-0.21	-1.12	0.01	0
B:GLN5>TYR	-0.65	STABILIZING	-0.49	-0.73	-0.05	0
B:LEU6>ASN	-0.65	STABILIZING	-0.56	-0.72	-0.01	0
B:ILE10>ASPH	-0.65	STABILIZING	-0.88	-0.7	0.18	0
B:THR13>PHE	-0.65	STABILIZING	-1.02	-0.75	0.3	0
B:THR13>VAL	-0.65	STABILIZING	-0.7	-0.8	0.12	0
B:SER18>HIS	-0.65	STABILIZING	-0.46	-0.83	-0.01	0
B:CYS24>MET	-0.65	STABILIZING	-0.45	-0.81	-0.03	0
B:ARG29>LYSN	-0.65	STABILIZING	-0.22	-1.12	0.02	0
B:GLN5>MET	-0.64	STABILIZING	-0.49	-0.78	-0.01	0
B:SER8>GLUH	-0.64	STABILIZING	-1.05	-0.61	0.24	0
B:ILE10>ARGN	-0.64	STABILIZING	-0.8	-0.69	0.13	0
B:SER22>HSC	-0.64	STABILIZING	-0.37	-0.43	-0.3	0
B:ALA25>LEU	-0.64	STABILIZING	-0.46	-0.82	0	0
B:ARG29>ILE	-0.64	STABILIZING	-0.36	-1.12	0.12	0
B:ARG29>LEU	-0.64	STABILIZING	-0.18	-1.13	0.02	0
B:ARG29>TYR	-0.64	STABILIZING	-0.23	-1.1	0.03	0
B:MET30>LEU	-0.64	STABILIZING	-0.13	-0.71	-0.28	0
B:SER8>ALA	-0.63	STABILIZING	-0.27	-0.76	-0.14	0
B:THR13>LEU	-0.63	STABILIZING	-0.91	-0.76	0.26	0
B:SER17>PHE	-0.63	STABILIZING	-1.21	-0.8	0.47	0
B:ALA25>ASN	-0.63	STABILIZING	-0.62	-0.71	0.04	0
B:ARG27>ARG	-0.63	STABILIZING	-0.37	-0.81	-0.05	0
B:ARG29>ASP	-0.63	STABILIZING	0.05	-1.35	0.03	0
B:ILE14>ASN	-0.62	STABILIZING	-0.36	-0.82	-0.04	0
B:LEU16>VAL	-0.62	STABILIZING	0.09	-0.94	-0.25	0
B:SER17>ARG	-0.62	STABILIZING	-1.51	-0.57	0.53	0
B:SER18>ASPH	-0.62	STABILIZING	-0.53	-0.82	0.07	0
B:TYR21>TYR	-0.62	STABILIZING	-0.24	-0.9	-0.06	0
B:LEU23>LEU	-0.62	STABILIZING	-0.34	-0.83	-0.05	0
B:CYS24>THR	-0.62	STABILIZING	-0.26	-0.87	-0.07	0
B:CYS24>VAL	-0.62	STABILIZING	-0.34	-0.83	-0.05	0
B:PRO15>VAL	-0.61	STABILIZING	-1.36	-0.73	0.54	0
B:SER18>PHE	-0.61	STABILIZING	-0.5	-0.84	0.08	0
B:SER18>THR	-0.61	STABILIZING	-0.47	-0.84	0.05	0
B:TYR21>PHE	-0.61	STABILIZING	-0.2	-0.92	-0.06	0
B:ALA25>SER	-0.61	STABILIZING	-0.34	-0.79	-0.06	0
B:ARG29>ARGN	-0.61	STABILIZING	-0.18	-1.04	0	0
B:MET30>GLN	-0.61	STABILIZING	-0.97	-0.62	0.23	0
B:GLN5>ILE	-0.6	STABILIZING	-0.44	-0.77	0.01	0
B:LEU6>ASPH	-0.6	STABILIZING	-0.47	-0.72	-0.01	0
B:SER17>ASP	-0.6	STABILIZING	-0.3	-0.88	-0.01	0
B:SER17>HIS	-0.6	STABILIZING	-0.95	-0.74	0.31	0
B:TYR21>PRO	-0.6	STABILIZING	-0.15	-0.91	-0.09	0
B:CYS24>ASP	-0.6	STABILIZING	-0.34	-0.6	-0.16	0
B:CYS24>GLUH	-0.6	STABILIZING	-0.45	-0.77	0.01	0
B:ALA25>THR	-0.6	STABILIZING	-0.45	-0.78	0.02	0
B:ARG29>VAL	-0.6	STABILIZING	-0.21	-1.11	0.08	0
B:GLN5>ASPH	-0.59	STABILIZING	-0.39	-0.76	-0.02	0
B:ILE14>CYS	-0.59	STABILIZING	-0.18	-0.84	-0.1	0
B:SER17>LYS	-0.59	STABILIZING	-1.4	-0.46	0.43	0
B:SER18>GLN	-0.59	STABILIZING	-0.49	-0.77	0.05	0
B:TYR21>ASP	-0.59	STABILIZING	-0.08	-0.96	-0.09	0
B:TYR21>HIS	-0.59	STABILIZING	-0.2	-0.88	-0.06	0
B:SER22>ARG	-0.59	STABILIZING	-0.59	-0.33	-0.16	0
B:CYS24>CYS	-0.59	STABILIZING	-0.19	-0.87	-0.07	0
B:ALA25>GLUH	-0.59	STABILIZING	-0.4	-0.81	0.02	0
B:VAL26>GLUH	-0.59	STABILIZING	-2.72	-0.11	1.03	0
B:GLY3>GLN	-0.58	STABILIZING	-0.49	-0.68	0.01	0
B:GLY3>GLUH	-0.58	STABILIZING	-0.43	-0.72	-0.01	0
B:GLN5>ALA	-0.58	STABILIZING	-0.34	-0.78	-0.03	0
B:GLN5>SER	-0.58	STABILIZING	-0.37	-0.77	-0.01	0
B:THR13>MET	-0.58	STABILIZING	-0.64	-0.79	0.17	0
B:THR13>TYR	-0.58	STABILIZING	-1.14	-0.71	0.43	0
B:TYR21>GLN	-0.58	STABILIZING	-0.14	-0.9	-0.08	0
B:TYR21>GLY	-0.58	STABILIZING	-0.04	-0.92	-0.13	0
B:TYR21>VAL	-0.58	STABILIZING	0.09	-1.05	-0.12	0
B:CYS24>GLU	-0.58	STABILIZING	-0.42	-0.73	-0.01	0
B:ALA25>ALA	-0.58	STABILIZING	-0.25	-0.83	-0.05	0
B:ALA25>TRP	-0.58	STABILIZING	-0.44	-0.8	0.05	0
B:ARG29>GLUH	-0.58	STABILIZING	-0.15	-1.11	0.06	0
B:ARG29>THR	-0.58	STABILIZING	-0.22	-1.02	0.05	0
B:GLY3>TYR	-0.57	STABILIZING	-0.55	-0.7	0.07	0
B:ILE10>PHE	-0.57	STABILIZING	-0.97	-0.68	0.32	0
B:SER17>LEU	-0.57	STABILIZING	-1.06	-0.81	0.45	0
B:SER18>VAL	-0.57	STABILIZING	-0.42	-0.84	0.07	0
B:TYR21>ILE	-0.57	STABILIZING	-0.15	-0.89	-0.06	0
B:TYR21>LEU	-0.57	STABILIZING	-0.13	-0.9	-0.07	0
B:CYS24>GLN	-0.57	STABILIZING	-0.27	-0.83	-0.03	0
B:ALA25>ASP	-0.57	STABILIZING	-0.76	-0.47	0.05	0
B:ALA25>CYS	-0.57	STABILIZING	-0.24	-0.82	-0.05	0
B:VAL26>ASN	-0.57	STABILIZING	-0.87	-0.68	0.25	0
B:VAL26>HSC	-0.57	STABILIZING	-1.04	-0.43	0.2	0
B:ARG29>MET	-0.57	STABILIZING	-0.31	-1.1	0.17	0
B:GLN5>CYS	-0.56	STABILIZING	-0.36	-0.77	0	0
B:GLN5>LYSN	-0.56	STABILIZING	-0.32	-0.79	-0.01	0
B:THR13>LYSN	-0.56	STABILIZING	-0.57	-0.77	0.14	0
B:TYR20>LYS	-0.56	STABILIZING	-2.42	-0.25	0.97	0
B:TYR21>ASPH	-0.56	STABILIZING	-0.1	-0.93	-0.06	0
B:TYR21>TRP	-0.56	STABILIZING	-0.19	-0.87	-0.04	0
B:CYS24>HSC	-0.56	STABILIZING	-0.24	-0.65	-0.14	0
B:ALA25>GLY	-0.56	STABILIZING	-0.15	-0.85	-0.07	0
B:ARG29>GLN	-0.56	STABILIZING	-0.23	-1.06	0.1	0
B:ARG29>GLY	-0.56	STABILIZING	0.1	-1.12	-0.06	0
B:ARG29>SER	-0.56	STABILIZING	-0.18	-1.02	0.05	0
B:MET30>VAL	-0.56	STABILIZING	-0.06	-0.73	-0.2	0
B:GLU9>GLN	-0.55	STABILIZING	-1.04	-0.09	0.02	0
B:LEU16>MET	-0.55	STABILIZING	-1.56	-0.68	0.71	0
B:SER18>GLUH	-0.55	STABILIZING	-0.35	-0.76	0	0
B:ARG29>ALA	-0.55	STABILIZING	-0.04	-1.12	0.04	0
B:ARG1>LEU	-0.54	STABILIZING	-0.28	-0.78	-0.01	0
B:GLY3>THR	-0.54	STABILIZING	-0.37	-0.73	0.01	0
B:ALA7>VAL	-0.54	STABILIZING	-0.98	-0.69	0.37	0
B:GLU9>ALA	-0.54	STABILIZING	-0.72	-0.13	-0.15	0
B:THR13>GLN	-0.54	STABILIZING	-0.45	-0.77	0.09	0
B:PRO15>PHE	-0.54	STABILIZING	-0.46	-0.85	0.15	0
B:SER17>THR	-0.54	STABILIZING	-0.33	-0.85	0.06	0
B:TYR21>LYSN	-0.54	STABILIZING	-0.14	-0.86	-0.05	0
B:ALA25>LYSN	-0.54	STABILIZING	-0.39	-0.82	0.08	0
B:ARG29>CYS	-0.54	STABILIZING	0.01	-1.13	0.03	0
B:ARG1>LYSN	-0.53	STABILIZING	-0.3	-0.76	0	0
B:ARG1>MET	-0.53	STABILIZING	-0.29	-0.77	0	0
B:THR13>GLUH	-0.53	STABILIZING	-0.43	-0.76	0.08	0
B:SER18>ARG	-0.53	STABILIZING	-0.78	-0.27	-0.01	0
B:SER17>ASPH	-0.52	STABILIZING	-0.26	-0.77	-0.01	0
B:SER18>MET	-0.52	STABILIZING	-0.23	-0.8	0	0
B:LEU19>HSC	-0.52	STABILIZING	-0.92	-0.16	0.02	0
B:ALA25>MET	-0.52	STABILIZING	-0.4	-0.81	0.1	0
B:GLY3>LYS	-0.51	STABILIZING	-0.96	-0.04	-0.01	0
B:SER8>CYS	-0.51	STABILIZING	0.07	-0.81	-0.18	0
B:SER17>LYSN	-0.51	STABILIZING	-0.95	-0.77	0.44	0
B:TYR21>ARGN	-0.51	STABILIZING	-0.15	-0.78	-0.06	0
B:TYR21>ASN	-0.51	STABILIZING	-0.1	-0.87	-0.03	0
B:LEU28>HIS	-0.51	STABILIZING	-0.15	-0.78	-0.05	0
B:ARG29>ASPH	-0.51	STABILIZING	-0.05	-1.04	0.04	0
B:MET30>ASPH	-0.51	STABILIZING	-0.39	-0.53	-0.06	0

## Sheet: Model 4
Mutation	Mutation Energy	Effect of Muatation	VDW Term	Electrostatic Term	Entropy Term	Non-polar Term
B:SER22>PHE	-3.85	STABILIZING	-6.42	-0.84	-0.28	0
B:SER22>TYR	-3.34	STABILIZING	-6.28	-0.81	0.26	0
B:SER22>GLUH	-2.77	STABILIZING	-6.16	-0.29	0.57	0
B:TYR21>TRP	-2.7	STABILIZING	-3.72	-1.14	-0.34	0
B:SER22>GLN	-2.67	STABILIZING	-5.47	-0.44	0.36	0
B:SER22>LEU	-2.47	STABILIZING	-4.14	-0.61	-0.12	0
B:SER22>ILE	-2.45	STABILIZING	-3.63	-0.83	-0.28	0
B:SER22>LYSN	-2.41	STABILIZING	-5.72	-0.68	0.99	0
B:VAL26>TRP	-2.4	STABILIZING	-5.79	-0.53	0.95	0
B:SER22>MET	-2.19	STABILIZING	-3.79	-0.88	0.18	0
B:THR13>TRP	-2.15	STABILIZING	-3.23	-1.14	0.04	0
B:LEU19>TRP	-1.97	STABILIZING	-3.62	-0.5	0.11	0
B:SER18>GLUH	-1.85	STABILIZING	-4.25	-0.25	0.5	0
B:SER17>TRP	-1.77	STABILIZING	-2.8	-0.65	-0.06	0
B:GLY12>TYR	-1.76	STABILIZING	-2.41	-0.62	-0.31	0
B:SER22>GLU	-1.76	STABILIZING	-3.36	-0.18	0.01	0
B:SER18>TYR	-1.74	STABILIZING	-3.64	-0.48	0.4	0
B:SER22>ARGN	-1.73	STABILIZING	-3.8	-0.45	0.5	0
B:LEU6>TRP	-1.72	STABILIZING	-3.51	-0.3	0.23	0
B:SER22>ARG	-1.68	STABILIZING	-4.55	0.42	0.48	0
B:SER18>HSC	-1.63	STABILIZING	-3.65	0.13	0.16	0
B:TYR21>TYR	-1.63	STABILIZING	-1.87	-0.79	-0.38	0
B:TYR21>ARG	-1.58	STABILIZING	-3.69	-0.51	0.65	0
B:SER18>PHE	-1.57	STABILIZING	-2.53	-0.53	-0.05	0
B:SER22>HIS	-1.57	STABILIZING	-2.99	-0.6	0.28	0
B:ALA25>PHE	-1.57	STABILIZING	-3.09	-0.53	0.3	0
B:ALA25>TRP	-1.56	STABILIZING	-2.69	-0.67	0.15	0
B:SER18>LEU	-1.52	STABILIZING	-2.2	-0.54	-0.19	0
B:CYS24>ARGN	-1.52	STABILIZING	-3.78	-0.43	0.73	0
B:ALA25>TYR	-1.52	STABILIZING	-3.41	-0.5	0.55	0
B:GLY12>PHE	-1.51	STABILIZING	-2.02	-0.61	-0.25	0
B:SER22>VAL	-1.48	STABILIZING	-1.79	-0.68	-0.3	0
B:LEU6>PHE	-1.44	STABILIZING	-2.61	-0.31	0.02	0
B:SER22>TRP	-1.44	STABILIZING	-2.5	-0.58	0.13	0
B:MET30>ARG	-1.42	STABILIZING	-3.16	-0.53	0.53	0
B:ILE10>TRP	-1.41	STABILIZING	-2.45	-0.69	0.2	0
B:SER17>PHE	-1.41	STABILIZING	-1.65	-0.71	-0.29	0
B:LEU6>TYR	-1.4	STABILIZING	-3.31	-0.02	0.33	0
B:GLU9>GLU	-1.4	STABILIZING	-2.58	-0.73	0.32	0
B:ARG11>TYR	-1.39	STABILIZING	-1.97	-1.12	0.19	0
B:SER22>ASPH	-1.39	STABILIZING	-2.1	-0.56	-0.08	0
B:VAL26>TYR	-1.38	STABILIZING	-3.2	-0.37	0.51	0
B:CYS24>ARG	-1.36	STABILIZING	-3.17	-0.7	0.72	0
B:LYS2>TRP	-1.35	STABILIZING	-1.49	-1.16	-0.03	0
B:SER18>VAL	-1.34	STABILIZING	-1.42	-0.7	-0.35	0
B:MET30>PHE	-1.33	STABILIZING	-1.48	-0.56	-0.39	0
B:SER18>PRO	-1.31	STABILIZING	-0.82	-0.64	-0.73	0
B:VAL26>PHE	-1.3	STABILIZING	-2.52	-0.52	0.28	0
B:SER17>TYR	-1.29	STABILIZING	-1.58	-0.63	-0.23	0
B:GLU9>HIS	-1.28	STABILIZING	-2.07	-0.1	-0.25	0
B:TYR21>ASPH	-1.28	STABILIZING	-1.22	-0.89	-0.28	0
B:GLY12>LYSN	-1.27	STABILIZING	-1.75	-0.69	-0.06	0
B:ILE10>ASPH	-1.25	STABILIZING	-1.51	-0.71	-0.17	0
B:SER22>ASN	-1.25	STABILIZING	-2.17	-0.39	0.04	0
B:LEU19>PHE	-1.24	STABILIZING	-1.79	-0.6	-0.05	0
B:GLY12>HIS	-1.23	STABILIZING	-1.79	-0.66	-0.01	0
B:TYR21>GLUH	-1.23	STABILIZING	-2.99	-0.69	0.76	0
B:SER18>ASN	-1.21	STABILIZING	-1.55	-0.55	-0.2	0
B:MET30>TRP	-1.2	STABILIZING	-1.48	-0.27	-0.4	0
B:ALA7>GLU	-1.19	STABILIZING	-1.95	-0.79	0.22	0
B:TYR21>ILE	-1.18	STABILIZING	-1.39	-0.77	-0.12	0
B:GLN5>TYR	-1.16	STABILIZING	-1.31	-1	0	0
B:PRO15>TRP	-1.16	STABILIZING	-2.72	-0.1	0.31	0
B:TYR21>ASN	-1.15	STABILIZING	-1.32	-0.73	-0.15	0
B:SER22>ASP	-1.15	STABILIZING	-2.27	0.13	-0.1	0
B:ILE10>ASN	-1.14	STABILIZING	-1.74	-0.54	0	0
B:TYR21>ARGN	-1.13	STABILIZING	-3.4	0.11	0.64	0
B:ILE10>HSC	-1.12	STABILIZING	-2.89	-0.16	0.51	0
B:SER18>MET	-1.11	STABILIZING	-3.05	-0.45	0.8	0
B:GLU9>ARG	-1.09	STABILIZING	-5.02	1.3	0.96	0
B:ARG11>PHE	-1.09	STABILIZING	-1.08	-1.12	0.01	0
B:SER17>HIS	-1.09	STABILIZING	-1.16	-0.63	-0.24	0
B:MET30>TYR	-1.09	STABILIZING	-1.73	-0.19	-0.16	0
B:LYS2>PHE	-1.08	STABILIZING	-0.82	-1.38	0.02	0
B:THR13>VAL	-1.08	STABILIZING	-0.67	-0.94	-0.34	0
B:LYS2>GLU	-1.07	STABILIZING	0.25	-2.05	-0.21	0
B:SER8>TRP	-1.07	STABILIZING	-1.43	-0.45	-0.16	0
B:LYS2>TYR	-1.05	STABILIZING	-0.76	-1.43	0.05	0
B:TYR21>VAL	-1.04	STABILIZING	-0.94	-0.81	-0.2	0
B:ARG11>HIS	-1.03	STABILIZING	-0.99	-1.11	0.03	0
B:GLY12>GLN	-1.03	STABILIZING	-1.4	-0.7	0.03	0
B:LEU28>ARG	-1.02	STABILIZING	-3.08	-0.52	0.97	0
B:ARG11>TRP	-1	STABILIZING	-0.98	-1.05	0.02	0
B:GLY12>TRP	-1	STABILIZING	-1.32	-0.75	0.05	0
B:SER17>LEU	-1	STABILIZING	-0.9	-0.82	-0.17	0
B:GLY12>ASP	-0.99	STABILIZING	-1.15	-0.95	0.08	0
B:GLY12>ARG	-0.98	STABILIZING	-1.62	0.14	-0.3	0
B:GLY12>GLU	-0.98	STABILIZING	-0.9	-1.04	-0.01	0
B:MET30>ARGN	-0.98	STABILIZING	-3.32	0.49	0.54	0
B:GLY12>MET	-0.97	STABILIZING	-1.18	-0.67	-0.06	0
B:LEU19>TYR	-0.96	STABILIZING	-1.96	-0.05	0.05	0
B:THR13>HIS	-0.95	STABILIZING	-2.22	-0.61	0.58	0
B:TYR20>TYR	-0.93	STABILIZING	-1.29	-0.73	0.1	0
B:LEU19>HIS	-0.91	STABILIZING	-1.44	-0.69	0.19	0
B:ILE10>HIS	-0.9	STABILIZING	-1.85	-0.69	0.46	0
B:SER18>HIS	-0.9	STABILIZING	-1.59	-0.44	0.14	0
B:ALA7>TRP	-0.89	STABILIZING	-1.47	-0.48	0.11	0
B:GLU9>TYR	-0.89	STABILIZING	-2.22	0.14	0.19	0
B:LEU28>ARGN	-0.89	STABILIZING	-3.18	-0.13	0.96	0
B:MET30>HIS	-0.89	STABILIZING	-0.93	-0.57	-0.17	0
B:LEU16>TYR	-0.88	STABILIZING	-1.12	-0.71	0.05	0
B:SER22>PRO	-0.88	STABILIZING	0.08	-0.71	-0.7	0
B:GLY12>ASN	-0.87	STABILIZING	-1.3	-0.63	0.12	0
B:SER17>GLN	-0.87	STABILIZING	-0.78	-0.82	-0.09	0
B:TYR21>GLU	-0.87	STABILIZING	-3.66	1.09	0.52	0
B:ALA7>PHE	-0.86	STABILIZING	-1.31	-0.45	0.03	0
B:GLY12>ILE	-0.86	STABILIZING	-1.07	-0.69	0.02	0
B:CYS24>PHE	-0.86	STABILIZING	-1.43	-0.48	0.12	0
B:MET30>LYS	-0.86	STABILIZING	-1.62	-0.51	0.26	0
B:LYS2>ASN	-0.85	STABILIZING	0.08	-1.51	-0.17	0
B:ARG11>ASP	-0.85	STABILIZING	-0.37	-1.38	0.03	0
B:THR13>THR	-0.85	STABILIZING	-0.95	-0.81	0.04	0
B:LYS2>ASP	-0.84	STABILIZING	0.53	-2.07	-0.09	0
B:SER17>LYSN	-0.84	STABILIZING	-0.91	-0.82	0.03	0
B:SER18>GLN	-0.84	STABILIZING	-3.01	0.19	0.71	0
B:MET30>LEU	-0.84	STABILIZING	-0.4	-0.68	-0.37	0
B:MET30>LYSN	-0.84	STABILIZING	-1.69	-0.41	0.26	0
B:ALA7>HIS	-0.83	STABILIZING	-1.27	-0.46	0.04	0
B:SER8>PHE	-0.83	STABILIZING	-1.27	-0.4	0	0
B:THR13>CYS	-0.82	STABILIZING	0.69	-1.12	-0.75	0
B:PRO15>TYR	-0.82	STABILIZING	-2.23	0.26	0.21	0
B:GLN5>TRP	-0.81	STABILIZING	-1	-0.37	-0.15	0
B:GLY12>PRO	-0.81	STABILIZING	-0.9	-0.73	0.01	0
B:TYR21>LYSN	-0.81	STABILIZING	-2.09	-0.74	0.76	0
B:LEU28>ILE	-0.81	STABILIZING	-1.19	-0.66	0.15	0
B:LYS2>ASPH	-0.8	STABILIZING	0.15	-1.47	-0.17	0
B:GLN5>PHE	-0.8	STABILIZING	-1.04	-0.52	-0.03	0
B:SER8>TYR	-0.8	STABILIZING	-1.4	-0.26	0.04	0
B:ARG11>MET	-0.8	STABILIZING	-0.47	-1.23	0.06	0
B:SER17>ASP	-0.8	STABILIZING	-0.43	-0.89	-0.17	0
B:TYR20>PHE	-0.8	STABILIZING	-0.99	-0.63	0.01	0
B:LYS2>LEU	-0.79	STABILIZING	0.15	-1.48	-0.15	0
B:GLY12>ASPH	-0.79	STABILIZING	-1.07	-0.63	0.08	0
B:CYS24>PRO	-0.79	STABILIZING	-0.99	-0.57	-0.01	0
B:ARG27>PHE	-0.79	STABILIZING	-0.88	-0.81	0.07	0
B:ALA25>HSC	-0.78	STABILIZING	-2.45	0.17	0.45	0
B:LEU28>LYS	-0.78	STABILIZING	-1.43	-0.68	0.34	0
B:LYS2>GLN	-0.77	STABILIZING	0.26	-1.48	-0.2	0
B:ALA7>PRO	-0.77	STABILIZING	-1.14	-0.5	0.06	0
B:ARG11>GLU	-0.77	STABILIZING	-0.08	-1.45	0	0
B:ARG11>LEU	-0.77	STABILIZING	-0.49	-1.08	0.02	0
B:SER17>VAL	-0.76	STABILIZING	-0.6	-0.8	-0.07	0
B:VAL26>PRO	-0.76	STABILIZING	-0.5	-0.66	-0.22	0
B:LEU28>PHE	-0.76	STABILIZING	-1.03	-0.45	-0.02	0
B:LYS2>LYSN	-0.75	STABILIZING	-0.05	-1.45	0	0
B:ILE10>LEU	-0.75	STABILIZING	-0.65	-0.86	0.01	0
B:ILE14>GLUH	-0.75	STABILIZING	-2.91	-0.16	0.98	0
B:TYR21>MET	-0.74	STABILIZING	-1.18	-0.77	0.29	0
B:VAL26>ASPH	-0.74	STABILIZING	-1.26	-0.43	0.13	0
B:LYS2>GLUH	-0.73	STABILIZING	0.26	-1.42	-0.19	0
B:ALA7>LYSN	-0.73	STABILIZING	-1.1	-0.46	0.06	0
B:ARG11>VAL	-0.73	STABILIZING	-0.33	-1.2	0.04	0
B:GLY12>SER	-0.73	STABILIZING	-0.86	-0.73	0.08	0
B:LEU16>ILE	-0.73	STABILIZING	-0.82	-0.73	0.06	0
B:ALA25>ASN	-0.73	STABILIZING	-1.67	-0.25	0.29	0
B:ILE10>PHE	-0.72	STABILIZING	-0.42	-0.8	-0.14	0
B:SER18>CYS	-0.72	STABILIZING	0.32	-0.56	-0.75	0
B:SER18>GLU	-0.72	STABILIZING	-4.28	1.97	0.54	0
B:LEU19>ASPH	-0.72	STABILIZING	-0.65	-0.63	-0.1	0
B:SER22>CYS	-0.72	STABILIZING	0.22	-0.83	-0.52	0
B:ARG27>TYR	-0.72	STABILIZING	-0.7	-0.79	0.03	0
B:ALA7>GLUH	-0.71	STABILIZING	-1.07	-0.44	0.06	0
B:ALA7>MET	-0.71	STABILIZING	-1.07	-0.47	0.07	0
B:SER18>SER	-0.71	STABILIZING	-0.75	-0.67	0	0
B:CYS24>LYSN	-0.71	STABILIZING	-1.99	-0.44	0.63	0
B:SER8>ASP	-0.7	STABILIZING	-0.52	-0.93	0.03	0
B:SER18>THR	-0.7	STABILIZING	-0.47	-0.6	-0.21	0
B:LEU28>HIS	-0.7	STABILIZING	-1.25	-0.51	0.22	0
B:LYS2>MET	-0.69	STABILIZING	0.09	-1.45	-0.01	0
B:SER8>MET	-0.69	STABILIZING	-1.01	-0.46	0.05	0
B:SER22>THR	-0.69	STABILIZING	-1.79	0.16	0.16	0
B:VAL26>ASP	-0.69	STABILIZING	-0.8	-0.49	-0.06	0
B:MET30>ILE	-0.69	STABILIZING	0.03	-0.62	-0.49	0
B:ALA7>ARGN	-0.68	STABILIZING	-1.04	-0.41	0.05	0
B:ALA7>ASP	-0.68	STABILIZING	-0.55	-0.85	0.03	0
B:SER8>HIS	-0.68	STABILIZING	-1	-0.47	0.07	0
B:ARG11>ASN	-0.68	STABILIZING	-0.26	-1.17	0.04	0
B:SER17>GLU	-0.68	STABILIZING	-0.53	-0.91	0.05	0
B:LYS2>HIS	-0.67	STABILIZING	0.26	-1.49	-0.07	0
B:GLN5>HIS	-0.67	STABILIZING	-0.52	-0.73	-0.06	0
B:SER8>LYSN	-0.67	STABILIZING	-0.95	-0.48	0.06	0
B:SER17>ASN	-0.67	STABILIZING	-0.42	-0.62	-0.19	0
B:ALA25>GLY	-0.67	STABILIZING	-0.82	-0.53	0.01	0
B:SER8>ARGN	-0.66	STABILIZING	-0.94	-0.47	0.06	0
B:TYR20>ASP	-0.66	STABILIZING	-0.29	-0.74	-0.18	0
B:GLN5>ASP	-0.65	STABILIZING	0.13	-1.2	-0.15	0
B:SER8>GLU	-0.65	STABILIZING	-0.36	-0.98	0.03	0
B:ARG11>GLN	-0.65	STABILIZING	-0.19	-1.15	0.03	0
B:SER17>ARGN	-0.65	STABILIZING	-0.67	-0.46	-0.11	0
B:GLY3>PHE	-0.64	STABILIZING	-0.69	-0.52	-0.04	0
B:ALA7>ASPH	-0.64	STABILIZING	-0.88	-0.48	0.05	0
B:GLY12>CYS	-0.64	STABILIZING	-0.61	-0.7	0.02	0
B:SER17>MET	-0.64	STABILIZING	-0.55	-0.76	0.02	0
B:LEU23>TRP	-0.64	STABILIZING	-0.49	-0.48	-0.19	0
B:LYS2>ARGN	-0.63	STABILIZING	-0.43	-1.21	0.24	0
B:ALA7>TYR	-0.63	STABILIZING	-0.8	-0.45	-0.01	0
B:ARG11>ASPH	-0.63	STABILIZING	-0.13	-1.18	0.03	0
B:GLY12>GLUH	-0.63	STABILIZING	-0.61	-0.67	0.01	0
B:GLY12>LYS	-0.63	STABILIZING	-1.36	0.25	-0.09	0
B:SER18>ALA	-0.63	STABILIZING	0.56	-0.58	-0.78	0
B:CYS24>TYR	-0.63	STABILIZING	-0.93	-0.45	0.08	0
B:VAL26>LEU	-0.63	STABILIZING	-1.48	-0.56	0.49	0
B:LEU28>TRP	-0.63	STABILIZING	-0.74	-0.39	-0.08	0
B:LYS2>THR	-0.62	STABILIZING	0.46	-1.48	-0.14	0
B:GLN5>GLU	-0.62	STABILIZING	0.34	-1.27	-0.2	0
B:GLY12>ARGN	-0.62	STABILIZING	-0.62	-0.64	0.01	0
B:GLY12>THR	-0.62	STABILIZING	-0.69	-0.65	0.06	0
B:SER18>LYSN	-0.62	STABILIZING	-3.49	0.06	1.37	0
B:LEU23>GLU	-0.62	STABILIZING	0	-0.84	-0.25	0
B:LEU28>ASN	-0.62	STABILIZING	-0.99	-0.48	0.14	0
B:SER8>ILE	-0.61	STABILIZING	-0.84	-0.47	0.05	0
B:ARG11>LYSN	-0.61	STABILIZING	-0.15	-1.08	0	0
B:THR13>ALA	-0.61	STABILIZING	1.29	-1.3	-0.75	0
B:LEU23>ILE	-0.61	STABILIZING	-0.31	-0.51	-0.25	0
B:ALA25>ARG	-0.61	STABILIZING	-3.76	-0.02	1.6	0
B:GLY3>ASP	-0.6	STABILIZING	-0.32	-0.92	0.02	0
B:SER8>GLY	-0.6	STABILIZING	-0.84	-0.47	0.07	0
B:GLY12>VAL	-0.6	STABILIZING	-0.69	-0.56	0.03	0
B:PRO15>PHE	-0.6	STABILIZING	-1.12	-0.29	0.13	0
B:LEU16>HSC	-0.6	STABILIZING	-1.05	-0.23	0.05	0
B:SER17>ASPH	-0.6	STABILIZING	-0.3	-0.59	-0.19	0
B:CYS24>ILE	-0.6	STABILIZING	-0.82	-0.5	0.08	0
B:CYS24>TRP	-0.6	STABILIZING	-0.87	-0.48	0.09	0
B:LYS2>ILE	-0.59	STABILIZING	0.48	-1.48	-0.11	0
B:ARG11>ARGN	-0.59	STABILIZING	-0.16	-1.03	0	0
B:LEU16>GLU	-0.59	STABILIZING	-0.25	-0.99	0.04	0
B:SER17>ILE	-0.59	STABILIZING	-0.36	-0.68	-0.09	0
B:CYS24>ASP	-0.59	STABILIZING	-1.07	-0.39	0.17	0
B:SER8>CYS	-0.58	STABILIZING	-0.76	-0.48	0.05	0
B:ARG11>ILE	-0.58	STABILIZING	-0.07	-1.09	0	0
B:LYS2>PRO	-0.57	STABILIZING	0.54	-1.5	-0.11	0
B:LYS2>VAL	-0.57	STABILIZING	0.54	-1.51	-0.11	0
B:ARG11>GLUH	-0.57	STABILIZING	-0.07	-1.07	0	0
B:VAL26>ARGN	-0.57	STABILIZING	-4.04	0.49	1.5	0
B:ARG27>LEU	-0.57	STABILIZING	-0.35	-0.82	0.02	0
B:ARG27>TRP	-0.57	STABILIZING	-0.43	-0.8	0.05	0
B:ARG1>VAL	-0.56	STABILIZING	-0.06	-1.04	-0.01	0
B:ALA7>ILE	-0.56	STABILIZING	-0.67	-0.47	0.01	0
B:GLU9>LYSN	-0.56	STABILIZING	-2.19	0.35	0.45	0
B:GLU9>PHE	-0.56	STABILIZING	-0.1	0.12	-0.71	0
B:THR13>TYR	-0.56	STABILIZING	-1.69	-0.54	0.7	0
B:ILE14>TRP	-0.56	STABILIZING	0.19	-0.53	-0.49	0
B:LEU28>TYR	-0.56	STABILIZING	-0.73	-0.44	0.03	0
B:LYS2>ALA	-0.55	STABILIZING	0.61	-1.5	-0.13	0
B:LYS2>SER	-0.55	STABILIZING	0.58	-1.48	-0.12	0
B:ALA7>ASN	-0.55	STABILIZING	-0.68	-0.47	0.03	0
B:TYR21>GLN	-0.55	STABILIZING	-2.95	0.16	1.05	0
B:LYS2>CYS	-0.54	STABILIZING	0.56	-1.49	-0.1	0
B:LYS2>GLY	-0.54	STABILIZING	0.6	-1.51	-0.11	0
B:ALA7>VAL	-0.54	STABILIZING	-0.63	-0.47	0.01	0
B:SER8>PRO	-0.54	STABILIZING	-0.59	-0.54	0.03	0
B:GLU9>ASN	-0.54	STABILIZING	-0.7	-0.09	-0.18	0
B:PRO15>LEU	-0.54	STABILIZING	-0.7	-0.6	0.14	0
B:ARG27>HIS	-0.54	STABILIZING	-0.24	-0.82	-0.01	0
B:ARG1>ASP	-0.53	STABILIZING	-0.05	-1.02	0.01	0
B:ARG1>SER	-0.53	STABILIZING	0	-1.01	-0.03	0
B:GLY3>TYR	-0.53	STABILIZING	-0.48	-0.4	-0.11	0
B:ALA7>LEU	-0.53	STABILIZING	-0.62	-0.48	0.02	0
B:SER18>TRP	-0.53	STABILIZING	-1.77	-0.13	0.52	0
B:CYS24>GLUH	-0.53	STABILIZING	-0.84	-0.45	0.15	0
B:ARG27>ILE	-0.53	STABILIZING	-0.23	-0.82	-0.01	0
B:ARG1>GLU	-0.52	STABILIZING	-0.03	-1.01	0	0
B:ARG1>THR	-0.52	STABILIZING	-0.02	-1.01	-0.01	0
B:GLY3>LYSN	-0.52	STABILIZING	-0.56	-0.51	0.02	0
B:SER8>ASPH	-0.52	STABILIZING	-0.56	-0.47	0	0
B:ARG11>THR	-0.52	STABILIZING	0.06	-1.09	0	0
B:SER17>HSC	-0.52	STABILIZING	-0.64	-0.24	-0.1	0
B:TYR20>ILE	-0.52	STABILIZING	-0.29	-0.53	-0.14	0
B:TYR21>PHE	-0.52	STABILIZING	-0.19	-0.6	-0.15	0
B:ARG1>TYR	-0.51	STABILIZING	-0.05	-1	0.02	0
B:LEU6>LEU	-0.51	STABILIZING	-0.55	-0.51	0.03	0
B:ALA7>GLN	-0.51	STABILIZING	-0.59	-0.47	0.02	0
B:ALA7>THR	-0.51	STABILIZING	-0.57	-0.49	0.02	0
B:SER8>ASN	-0.51	STABILIZING	-0.56	-0.46	0	0
B:SER8>LEU	-0.51	STABILIZING	-0.56	-0.5	0.03	0
B:GLY12>LEU	-0.51	STABILIZING	-0.44	-0.57	0	0
B:TYR21>LEU	-0.51	STABILIZING	-0.51	-0.61	0.06	0
B:CYS24>ASPH	-0.51	STABILIZING	-0.61	-0.42	0.01	0
B:VAL26>HIS	-0.51	STABILIZING	-1.63	-0.47	0.67	0

## Sheet:  Model 5
Mutation	Mutation Energy	Effect of Muatation	VDW Term	Electrostatic Term	Entropy Term	Non-polar Term
B:THR13>PHE	-2.87	STABILIZING	-6.26	1.01	-0.31	0
B:SER22>TRP	-2.61	STABILIZING	-6.76	1.07	0.29	0
B:SER22>TYR	-2.55	STABILIZING	-6.55	1.28	0.11	0
B:THR13>HIS	-2.23	STABILIZING	-5.31	0.89	-0.03	0
B:SER18>TYR	-2.09	STABILIZING	-5.37	1	0.12	0
B:SER18>PHE	-2	STABILIZING	-4.68	0.86	-0.11	0
B:SER22>PHE	-1.97	STABILIZING	-4.73	0.98	-0.12	0
B:THR13>GLUH	-1.89	STABILIZING	-5.5	1.12	0.38	0
B:GLY3>TYR	-1.87	STABILIZING	-6.65	1.85	0.66	0
B:THR13>LYSN	-1.81	STABILIZING	-7.72	1.38	1.7	0
B:THR13>LYS	-1.79	STABILIZING	-7.72	1.53	1.63	0
B:LEU6>TRP	-1.73	STABILIZING	-5.53	1.56	0.32	0
B:VAL26>PHE	-1.73	STABILIZING	-4.43	0.96	0	0
B:ILE14>TRP	-1.62	STABILIZING	-5.59	1.48	0.54	0
B:TYR4>TRP	-1.61	STABILIZING	-5.39	1.28	0.55	0
B:VAL26>TRP	-1.6	STABILIZING	-5.02	1.12	0.44	0
B:ALA25>TYR	-1.57	STABILIZING	-3.75	1.15	-0.34	0
B:ILE10>ASN	-1.53	STABILIZING	-4.04	0.82	0.1	0
B:LEU6>PHE	-1.5	STABILIZING	-4.16	1.03	0.08	0
B:THR13>ILE	-1.49	STABILIZING	-3.49	0.87	-0.22	0
B:SER22>LEU	-1.44	STABILIZING	-3.55	0.87	-0.13	0
B:LEU6>TYR	-1.43	STABILIZING	-5.03	1.64	0.33	0
B:THR13>TRP	-1.38	STABILIZING	-4	1.27	-0.02	0
B:SER18>TRP	-1.34	STABILIZING	-4.44	1	0.48	0
B:SER22>GLUH	-1.34	STABILIZING	-5.45	1.34	0.89	0
B:SER22>GLU	-1.32	STABILIZING	-5.36	1.36	0.85	0
B:LEU6>ARG	-1.24	STABILIZING	-4.99	0.01	1.56	0
B:ALA25>ARGN	-1.19	STABILIZING	-5.35	1.69	0.8	0
B:THR13>LEU	-1.15	STABILIZING	-2.7	0.86	-0.29	0
B:ILE14>PHE	-1.13	STABILIZING	-3.03	0.93	-0.1	0
B:GLU9>LYSN	-1.09	STABILIZING	-3.19	0.4	0.38	0
B:TYR4>PHE	-1.08	STABILIZING	-3.66	0.98	0.33	0
B:SER22>LYSN	-1.08	STABILIZING	-5.46	1.01	1.43	0
B:ALA25>PHE	-1.07	STABILIZING	-2.01	0.72	-0.53	0
B:VAL26>ARG	-1.07	STABILIZING	-5.22	0.68	1.5	0
B:LEU6>LYSN	-1.06	STABILIZING	-5.87	1.21	1.59	0
B:SER22>ARGN	-1.06	STABILIZING	-5.24	2.02	0.69	0
B:ALA7>GLUH	-1.04	STABILIZING	-3.14	1.03	0.02	0
B:THR13>HSC	-1.01	STABILIZING	-4.05	1.99	0.03	0
B:SER18>GLUH	-1.01	STABILIZING	-3.97	1.18	0.48	0
B:SER22>HIS	-1.01	STABILIZING	-2.78	0.96	-0.13	0
B:SER18>MET	-0.98	STABILIZING	-3.52	0.78	0.49	0
B:TYR4>TYR	-0.94	STABILIZING	-4.26	1.49	0.56	0
B:GLY3>PHE	-0.92	STABILIZING	-3.84	1.67	0.21	0
B:ILE10>VAL	-0.91	STABILIZING	-2.27	0.71	-0.16	0
B:ALA25>ARG	-0.91	STABILIZING	-5.42	2.32	0.8	0
B:VAL26>HSC	-0.91	STABILIZING	-3.48	1.12	0.34	0
B:TYR4>HSC	-0.88	STABILIZING	-3.21	0.59	0.54	0
B:ILE10>TRP	-0.85	STABILIZING	-1.75	1.38	-0.83	0
B:SER22>ARG	-0.84	STABILIZING	-5.17	2.48	0.63	0
B:SER22>ASN	-0.84	STABILIZING	-2.4	1.03	-0.19	0
B:ALA7>PHE	-0.82	STABILIZING	-2	1.05	-0.43	0
B:ILE10>ASPH	-0.82	STABILIZING	-2.3	0.81	-0.09	0
B:ARG11>TYR	-0.82	STABILIZING	-1.57	1.04	-0.69	0
B:SER18>ASN	-0.77	STABILIZING	-2.27	0.8	-0.04	0
B:SER22>ASPH	-0.77	STABILIZING	-2.02	1.06	-0.36	0
B:VAL26>HIS	-0.77	STABILIZING	-3.19	1.1	0.34	0
B:GLU9>ARG	-0.76	STABILIZING	-2.75	0.88	0.22	0
B:SER22>GLN	-0.76	STABILIZING	-4.15	0.96	1.05	0
B:GLY12>TRP	-0.75	STABILIZING	-2.57	0.8	0.17	0
B:SER22>ASP	-0.74	STABILIZING	-2.06	1.18	-0.37	0
B:GLU9>MET	-0.73	STABILIZING	-1.94	0.33	0.09	0
B:THR13>ASPH	-0.73	STABILIZING	-2.44	0.81	0.11	0
B:THR13>PRO	-0.72	STABILIZING	-1.15	0.65	-0.59	0
B:TYR21>TYR	-0.72	STABILIZING	-3.51	0.68	0.87	0
B:SER18>LYSN	-0.7	STABILIZING	-3.18	0.69	0.68	0
B:GLU9>ILE	-0.69	STABILIZING	-1.47	0.37	-0.18	0
B:GLU9>ASN	-0.66	STABILIZING	-1.21	0.28	-0.24	0
B:GLU9>ASPH	-0.66	STABILIZING	-1.19	0.36	-0.31	0
B:SER18>ASP	-0.66	STABILIZING	-2.54	1.07	0.1	0
B:SER22>VAL	-0.65	STABILIZING	-1.2	0.84	-0.59	0
B:ALA25>GLU	-0.65	STABILIZING	-2.4	1.06	0.02	0
B:ALA25>LEU	-0.65	STABILIZING	-1.86	0.74	-0.11	0
B:ALA25>HIS	-0.64	STABILIZING	-1.94	0.92	-0.16	0
B:LEU6>LYS	-0.63	STABILIZING	-5.3	1.52	1.58	0
B:ALA7>TRP	-0.61	STABILIZING	-2.08	0.55	0.19	0
B:GLU9>LEU	-0.6	STABILIZING	-1.03	0.36	-0.33	0
B:THR13>GLU	-0.6	STABILIZING	-4.97	3.18	0.37	0
B:THR13>TYR	-0.57	STABILIZING	-3.27	1.46	0.42	0
B:SER18>GLN	-0.57	STABILIZING	-3.17	0.95	0.68	0
B:ARG29>TRP	-0.57	STABILIZING	0.09	0.57	-1.12	0
B:GLU9>TRP	-0.56	STABILIZING	-1.12	0.39	-0.24	0
B:ALA7>ASP	-0.54	STABILIZING	-3.01	2.24	-0.19	0
B:ALA7>LEU	-0.54	STABILIZING	-1.53	0.82	-0.23	0
B:SER18>GLU	-0.53	STABILIZING	-3.64	1.78	0.5	0
B:ALA25>LYSN	-0.52	STABILIZING	-3.03	0.83	0.72	0

## Sheet: Model 6
Mutation	Mutation Energy	Effect of Muatation	VDW Term	Electrostatic Term	Entropy Term	Non-polar Term
B:LEU16>ASPH	-3.19	STABILIZING	-5.99	-0.19	-0.12	0
B:LEU19>TRP	-2.99	STABILIZING	-6.33	0.23	0.07	0
B:LEU16>VAL	-2.87	STABILIZING	-5.14	-0.26	-0.21	0
B:LEU16>ASN	-2.78	STABILIZING	-6.13	0.46	0.07	0
B:LEU19>TYR	-2.77	STABILIZING	-6.08	0.3	0.15	0
B:SER22>TRP	-2.74	STABILIZING	-4.51	0.09	-0.66	0
B:LEU19>ARG	-2.66	STABILIZING	-6.02	-0.27	0.6	0
B:LEU23>PHE	-2.58	STABILIZING	-4.75	-0.1	-0.2	0
B:CYS24>TYR	-2.58	STABILIZING	-5.56	0.15	0.15	0
B:CYS24>PHE	-2.55	STABILIZING	-5.13	-0.01	0.02	0
B:SER17>TRP	-2.51	STABILIZING	-5.65	0.99	-0.22	0
B:LEU16>ILE	-2.49	STABILIZING	-4.72	-0.17	-0.06	0
B:LEU19>PHE	-2.41	STABILIZING	-4.75	-0.02	-0.03	0
B:SER22>TYR	-2.32	STABILIZING	-3.85	0.1	-0.56	0
B:CYS24>HIS	-2.32	STABILIZING	-4.67	0.03	0	0
B:SER22>PHE	-2.31	STABILIZING	-3.64	0.05	-0.64	0
B:SER8>TYR	-2.29	STABILIZING	-5.6	0.26	0.47	0
B:SER22>HSC	-2.28	STABILIZING	-3.87	-0.17	-0.32	0
B:CYS24>TRP	-2.27	STABILIZING	-4.31	0.44	-0.42	0
B:SER22>ARG	-2.21	STABILIZING	-5.91	0.49	0.63	0
B:LEU19>ARGN	-2.03	STABILIZING	-5.65	0.72	0.55	0
B:LEU23>GLUH	-2.01	STABILIZING	-4.96	-0.04	0.61	0
B:CYS24>LEU	-2	STABILIZING	-3.98	-0.08	0.04	0
B:LEU23>HIS	-1.99	STABILIZING	-4.33	0.07	0.17	0
B:LEU16>MET	-1.98	STABILIZING	-4.86	-0.21	0.7	0
B:SER22>HIS	-1.96	STABILIZING	-3.26	-0.16	-0.31	0
B:SER22>ASN	-1.95	STABILIZING	-3.14	-0.2	-0.35	0
B:LEU23>TYR	-1.94	STABILIZING	-4.71	0.49	0.21	0
B:LEU16>PRO	-1.93	STABILIZING	-2.49	-0.37	-0.63	0
B:SER22>LEU	-1.92	STABILIZING	-3.17	0.01	-0.42	0
B:SER22>ARGN	-1.91	STABILIZING	-6.28	1.47	0.62	0
B:CYS24>VAL	-1.86	STABILIZING	-3.76	-0.08	0.07	0
B:SER22>GLUH	-1.83	STABILIZING	-4.07	0.13	0.17	0
B:CYS24>PRO	-1.83	STABILIZING	-3.53	-0.16	0.02	0
B:SER22>PRO	-1.77	STABILIZING	-1.92	-0.15	-0.92	0
B:SER22>ASP	-1.75	STABILIZING	-4.67	1.93	-0.48	0
B:LEU23>HSC	-1.73	STABILIZING	-4.58	0.81	0.19	0
B:SER22>ASPH	-1.71	STABILIZING	-2.88	0.18	-0.45	0
B:VAL26>GLUH	-1.71	STABILIZING	-5.6	0.01	1.35	0
B:SER8>PHE	-1.69	STABILIZING	-3.49	-0.16	0.17	0
B:SER22>LYSN	-1.69	STABILIZING	-4.21	0.09	0.46	0
B:VAL26>TRP	-1.68	STABILIZING	-4.42	0.31	0.47	0
B:ALA25>TYR	-1.66	STABILIZING	-3.1	-0.04	-0.11	0
B:ILE14>ARG	-1.65	STABILIZING	-6.96	1.64	1.26	0
B:LEU16>THR	-1.65	STABILIZING	-4.01	0.06	0.41	0
B:GLY12>ILE	-1.64	STABILIZING	-4.62	-0.11	0.91	0
B:ILE14>HSC	-1.64	STABILIZING	-3.58	0.13	0.11	0
B:LEU23>TRP	-1.63	STABILIZING	-3.68	0.12	0.19	0
B:LEU16>GLUH	-1.62	STABILIZING	-4.4	-0.11	0.79	0
B:ILE14>HIS	-1.6	STABILIZING	-3.42	0.04	0.11	0
B:SER8>TRP	-1.59	STABILIZING	-3.77	-0.09	0.43	0
B:THR13>TRP	-1.59	STABILIZING	-3.17	-0.1	0.06	0
B:ILE14>TYR	-1.56	STABILIZING	-3.25	0.08	0.03	0
B:LEU16>ASP	-1.53	STABILIZING	-5.76	2.9	-0.12	0
B:ALA25>PHE	-1.5	STABILIZING	-2.6	-0.13	-0.17	0
B:ILE14>PHE	-1.48	STABILIZING	-2.56	-0.12	-0.18	0
B:LEU23>ASPH	-1.48	STABILIZING	-2.95	0.15	-0.1	0
B:ALA25>ARG	-1.47	STABILIZING	-2.93	-0.04	0.02	0
B:SER17>ARG	-1.46	STABILIZING	-4.67	0.8	0.59	0
B:SER22>GLN	-1.45	STABILIZING	-3.59	0.28	0.25	0
B:VAL26>PHE	-1.44	STABILIZING	-3	-0.07	0.12	0
B:CYS24>ILE	-1.41	STABILIZING	-2.99	-0.04	0.13	0
B:SER17>ARGN	-1.39	STABILIZING	-4.59	0.85	0.6	0
B:VAL26>LEU	-1.39	STABILIZING	-3.26	-0.07	0.34	0
B:ARG27>TYR	-1.39	STABILIZING	0	-1.32	-0.91	0
B:SER17>PRO	-1.38	STABILIZING	-1.18	-0.12	-0.91	0
B:SER22>ILE	-1.38	STABILIZING	-1.97	0.01	-0.5	0
B:ALA25>ARGN	-1.38	STABILIZING	-2.88	0.09	0.02	0
B:CYS24>ASN	-1.37	STABILIZING	-2.73	-0.1	0.06	0
B:LEU19>HIS	-1.32	STABILIZING	-3.13	0.32	0.11	0
B:LEU19>HSC	-1.3	STABILIZING	-3.58	0.68	0.19	0
B:LEU23>LYS	-1.3	STABILIZING	-5.88	1.2	1.3	0
B:ALA25>HIS	-1.3	STABILIZING	-2.49	-0.07	-0.03	0
B:ALA25>HSC	-1.29	STABILIZING	-2.57	0.02	-0.02	0
B:ILE10>TRP	-1.28	STABILIZING	-2.01	-0.11	-0.28	0
B:SER22>ALA	-1.27	STABILIZING	-1.1	-0.07	-0.85	0
B:VAL26>HIS	-1.27	STABILIZING	-3.19	0.08	0.36	0
B:LEU16>CYS	-1.25	STABILIZING	-1.25	-0.23	-0.64	0
B:SER22>LYS	-1.25	STABILIZING	-3.75	0.28	0.6	0
B:SER22>CYS	-1.24	STABILIZING	-1.15	0.05	-0.86	0
B:SER22>GLU	-1.24	STABILIZING	-4.04	1.34	0.14	0
B:MET30>TRP	-1.24	STABILIZING	-3.68	0.04	0.72	0
B:ILE14>LYSN	-1.23	STABILIZING	-4.52	0.11	1.22	0
B:VAL26>HSC	-1.23	STABILIZING	-3.36	0.33	0.36	0
B:VAL26>ASPH	-1.21	STABILIZING	-2.64	-0.09	0.19	0
B:ALA25>LYSN	-1.16	STABILIZING	-2.13	-0.12	-0.04	0
B:LEU19>LYSN	-1.15	STABILIZING	-3.26	-0.08	0.65	0
B:LEU19>GLN	-1.14	STABILIZING	-2.7	-0.04	0.29	0
B:LEU23>ASN	-1.14	STABILIZING	-2.8	0.43	0.05	0
B:SER17>TYR	-1.13	STABILIZING	-1.97	0.78	-0.67	0
B:LEU23>LYSN	-1.13	STABILIZING	-4.44	0.16	1.26	0
B:SER22>VAL	-1.12	STABILIZING	-1.36	0	-0.55	0
B:CYS24>ASPH	-1.12	STABILIZING	-2.29	-0.04	0.05	0
B:VAL26>ASN	-1.12	STABILIZING	-2.97	0.22	0.32	0
B:GLY12>ASPH	-1.1	STABILIZING	-3.7	0.35	0.72	0
B:GLY12>TYR	-1.06	STABILIZING	-4.89	0.18	1.62	0
B:SER17>PHE	-1.06	STABILIZING	-0.99	-0.12	-0.63	0
B:SER22>MET	-1.06	STABILIZING	-2.28	0.04	0.07	0
B:ALA25>LYS	-1.06	STABILIZING	-2.14	0.06	-0.03	0
B:GLY12>GLUH	-1.04	STABILIZING	-5.36	0.12	1.97	0
B:CYS24>GLUH	-1.04	STABILIZING	-2.21	-0.07	0.13	0
B:VAL26>ARG	-1.04	STABILIZING	-4.55	-0.21	1.68	0
B:LEU28>TRP	-1.03	STABILIZING	-2.17	-0.01	0.08	0
B:LEU19>LYS	-1.02	STABILIZING	-3.44	0.34	0.66	0
B:CYS24>HSC	-1.02	STABILIZING	-2.71	0.2	0.29	0
B:ALA25>LEU	-1.01	STABILIZING	-1.98	-0.13	0.05	0
B:LEU19>GLUH	-1	STABILIZING	-2.22	-0.25	0.3	0
B:GLY12>PHE	-0.98	STABILIZING	-2.9	-0.01	0.59	0
B:CYS24>GLN	-0.97	STABILIZING	-2.24	-0.03	0.21	0
B:CYS24>LYS	-0.95	STABILIZING	-2.71	0.12	0.43	0
B:SER17>GLU	-0.94	STABILIZING	-2.43	0.4	0.1	0
B:SER8>ILE	-0.91	STABILIZING	-1.84	-0.21	0.15	0
B:ILE14>ILE	-0.91	STABILIZING	-1.85	-0.13	0.1	0
B:CYS24>LYSN	-0.9	STABILIZING	-2.13	-0.13	0.29	0
B:ALA25>ILE	-0.9	STABILIZING	-1.72	-0.13	0.03	0
B:SER17>ILE	-0.89	STABILIZING	-0.88	-0.04	-0.54	0
B:ALA25>MET	-0.89	STABILIZING	-1.64	-0.15	0.01	0
B:GLY12>HIS	-0.88	STABILIZING	-3.48	0.16	0.97	0
B:LEU16>ALA	-0.87	STABILIZING	-0.42	-0.38	-0.59	0
B:SER18>TYR	-0.85	STABILIZING	-0.55	-0.1	-0.66	0
B:ALA7>ARG	-0.84	STABILIZING	-0.9	-0.26	-0.32	0
B:SER17>LEU	-0.84	STABILIZING	-1.03	-0.1	-0.34	0
B:ALA25>VAL	-0.84	STABILIZING	-1.59	-0.13	0.03	0
B:ILE14>ASPH	-0.82	STABILIZING	-0.48	-0.24	-0.57	0
B:LEU23>MET	-0.82	STABILIZING	-2.55	-0.1	0.63	0
B:SER17>VAL	-0.81	STABILIZING	-0.79	0.02	-0.53	0
B:LEU19>ASPH	-0.81	STABILIZING	-1.39	0.08	-0.2	0
B:CYS24>GLU	-0.81	STABILIZING	-2.37	0.26	0.31	0
B:LEU28>TYR	-0.81	STABILIZING	-1.77	0.03	0.07	0
B:MET30>PHE	-0.81	STABILIZING	-1.51	-0.1	0	0
B:MET30>TYR	-0.81	STABILIZING	-1.76	0.01	0.08	0
B:CYS24>GLY	-0.8	STABILIZING	-1.64	-0.1	0.09	0
B:ALA25>PRO	-0.8	STABILIZING	-1.48	-0.18	0.04	0
B:ILE14>TRP	-0.79	STABILIZING	-1.87	-0.1	0.25	0
B:PRO15>ASN	-0.79	STABILIZING	-2.74	0.32	0.52	0
B:SER17>GLUH	-0.78	STABILIZING	-2.14	0.45	0.08	0
B:SER17>ASPH	-0.77	STABILIZING	-0.34	-0.2	-0.62	0
B:TYR20>TRP	-0.76	STABILIZING	-1.77	0.38	-0.08	0
B:ILE14>LEU	-0.75	STABILIZING	-1.19	-0.22	-0.06	0
B:SER18>LEU	-0.75	STABILIZING	-0.89	-0.17	-0.28	0
B:SER22>GLY	-0.74	STABILIZING	0.01	-0.1	-0.87	0
B:CYS24>MET	-0.74	STABILIZING	-1.97	-0.06	0.34	0
B:GLY12>VAL	-0.73	STABILIZING	-2.48	-0.14	0.73	0
B:ALA25>TRP	-0.73	STABILIZING	-1.16	-0.14	-0.1	0
B:SER17>ASN	-0.72	STABILIZING	-0.34	-0.29	-0.51	0
B:CYS24>THR	-0.7	STABILIZING	-1.48	-0.16	0.15	0
B:ILE10>TYR	-0.69	STABILIZING	-0.83	-0.09	-0.29	0
B:LEU16>ARG	-0.69	STABILIZING	-5.46	1.06	1.89	0
B:ALA7>ARGN	-0.67	STABILIZING	-0.91	0.09	-0.32	0
B:PRO15>ASPH	-0.67	STABILIZING	-1.88	-0.04	0.36	0
B:SER18>HIS	-0.67	STABILIZING	-0.51	-0.12	-0.44	0
B:SER22>THR	-0.67	STABILIZING	-1.32	0.31	-0.2	0
B:SER17>GLN	-0.66	STABILIZING	-2.09	0.41	0.23	0
B:SER17>LYSN	-0.66	STABILIZING	-2.6	0.44	0.53	0
B:VAL26>GLU	-0.66	STABILIZING	-4.75	1.43	1.25	0
B:SER8>LEU	-0.65	STABILIZING	-1.26	-0.15	0.07	0
B:ILE14>MET	-0.65	STABILIZING	-2.26	-0.12	0.67	0
B:SER17>HSC	-0.65	STABILIZING	-3.08	1.9	-0.07	0
B:ARG11>TRP	-0.64	STABILIZING	-0.29	0.12	-0.7	0
B:GLY12>ASN	-0.64	STABILIZING	-2.75	0.14	0.83	0
B:SER18>PHE	-0.64	STABILIZING	-0.13	-0.18	-0.61	0
B:CYS24>ASP	-0.64	STABILIZING	-2.06	0.48	0.19	0
B:GLY12>ARG	-0.63	STABILIZING	-6.05	1.12	2.29	0
B:SER8>VAL	-0.62	STABILIZING	-0.96	-0.21	-0.04	0
B:GLY12>ARGN	-0.62	STABILIZING	-5.5	0.58	2.3	0
B:SER17>MET	-0.62	STABILIZING	-1.69	0.28	0.11	0
B:PRO15>ARGN	-0.61	STABILIZING	-2.88	0.35	0.82	0
B:ARG27>TRP	-0.61	STABILIZING	1.2	-0.9	-0.95	0
B:MET30>ARG	-0.6	STABILIZING	-1.82	0.05	0.35	0
B:CYS24>CYS	-0.59	STABILIZING	-1.01	-0.17	0	0
B:ALA25>ASPH	-0.59	STABILIZING	-1.07	-0.12	0.01	0
B:ALA7>HIS	-0.58	STABILIZING	-0.34	-0.13	-0.43	0
B:SER18>ARGN	-0.58	STABILIZING	-0.86	-0.05	-0.16	0
B:CYS24>SER	-0.58	STABILIZING	-1.18	-0.17	0.12	0
B:ALA25>SER	-0.58	STABILIZING	-1.13	-0.1	0.04	0
B:PRO15>LYSN	-0.57	STABILIZING	-3.24	-0.05	1.34	0
B:LEU16>LYSN	-0.57	STABILIZING	-5.33	0.55	2.27	0
B:SER17>HIS	-0.57	STABILIZING	-0.43	-0.02	-0.43	0
B:ALA25>ALA	-0.57	STABILIZING	-1.07	-0.13	0.04	0
B:SER8>ASN	-0.56	STABILIZING	-1.12	0	0	0
B:SER8>HIS	-0.55	STABILIZING	-1.44	0.01	0.2	0
B:ILE10>PHE	-0.55	STABILIZING	-0.52	-0.17	-0.26	0
B:SER18>GLUH	-0.55	STABILIZING	-0.8	-0.12	-0.11	0
B:ALA7>TYR	-0.54	STABILIZING	-0.52	-0.08	-0.3	0
B:SER17>ASP	-0.54	STABILIZING	-0.06	-0.11	-0.57	0
B:ALA25>ASN	-0.54	STABILIZING	-1.02	-0.08	0.01	0
B:ILE14>PRO	-0.53	STABILIZING	-0.21	-0.28	-0.36	0
B:LEU16>SER	-0.53	STABILIZING	-1.98	0.04	0.55	0
B:SER18>LYS	-0.53	STABILIZING	-0.92	0.1	-0.15	0
B:VAL26>TYR	-0.53	STABILIZING	-1.78	-0.07	0.49	0
B:ALA7>GLUH	-0.52	STABILIZING	-0.43	-0.1	-0.32	0
B:ILE14>VAL	-0.52	STABILIZING	-0.67	-0.17	-0.13	0
B:MET30>HSC	-0.52	STABILIZING	-1.25	-0.03	0.15	0
B:TYR20>ARG	-0.51	STABILIZING	-3.41	1.37	0.64	0
B:MET30>ARGN	-0.51	STABILIZING	-1.8	0.23	0.35	0

## Sheet: Model 7
Mutation	Mutation Energy	Effect of Mutation	VDW Term	Electrostatic Term	Entropy Term	Non-polar Term
B:GLY3>ARG	-3.39	STABILIZING	-9.73	0.01	1.84	0
B:GLY3>ARGN	-3.19	STABILIZING	-10.18	0.89	1.82	0
B:SER22>TYR	-2.99	STABILIZING	-4.59	-0.08	-0.82	0
B:GLY3>TRP	-2.67	STABILIZING	-6.73	0.78	0.38	0
B:LEU6>ARG	-2.35	STABILIZING	-6.85	0.03	1.33	0
B:SER8>TRP	-2.28	STABILIZING	-4.56	0.18	-0.11	0
B:GLY3>ASPH	-2.22	STABILIZING	-5.64	0.18	0.64	0
B:LEU6>HSC	-2.15	STABILIZING	-3.6	-1.12	0.26	0
B:GLU9>TYR	-2.08	STABILIZING	-4.01	-0.27	0.08	0
B:SER8>PHE	-2	STABILIZING	-3.81	0.02	-0.13	0
B:ALA7>SER	-1.98	STABILIZING	-3.76	-0.19	-0.01	0
B:GLU9>HSC	-1.96	STABILIZING	-2.96	-1.15	0.12	0
B:LEU19>TRP	-1.95	STABILIZING	-3.95	-0.03	0.05	0
B:LEU6>LYS	-1.91	STABILIZING	-4.92	-1.02	1.33	0
B:GLY3>ASN	-1.88	STABILIZING	-5.27	0.19	0.83	0
B:SER8>TYR	-1.82	STABILIZING	-3.79	0.23	-0.05	0
B:ILE10>LYS	-1.81	STABILIZING	-2.89	-2.56	1.14	0
B:GLY3>GLUH	-1.8	STABILIZING	-6.32	0.38	1.46	0
B:ILE10>HSC	-1.73	STABILIZING	-2.24	-1.26	0.02	0
B:GLY12>TRP	-1.73	STABILIZING	-5.16	0.07	1.02	0
B:SER22>TRP	-1.7	STABILIZING	-2.32	-0.01	-0.67	0
B:GLY12>TYR	-1.69	STABILIZING	-5.05	0.24	0.89	0
B:ALA7>GLY	-1.68	STABILIZING	-3.16	-0.28	0.05	0
B:LEU19>LYSN	-1.68	STABILIZING	-4.31	-0.1	0.66	0
B:SER22>ASPH	-1.68	STABILIZING	-2.1	0.04	-0.81	0
B:SER22>LEU	-1.68	STABILIZING	-1.94	-0.18	-0.77	0
B:GLU9>TRP	-1.67	STABILIZING	-3.1	-0.32	0.05	0
B:LEU6>ARGN	-1.66	STABILIZING	-7.47	2.09	1.29	0
B:GLY3>LEU	-1.65	STABILIZING	-4.34	0.08	0.6	0
B:GLY3>TYR	-1.63	STABILIZING	-7.01	1.18	1.6	0
B:GLY3>LYSN	-1.62	STABILIZING	-6.55	0.37	1.84	0
B:THR13>LEU	-1.6	STABILIZING	-2.64	0	-0.35	0
B:SER22>HIS	-1.56	STABILIZING	-2.51	-0.01	-0.38	0
B:SER22>PHE	-1.53	STABILIZING	-1.85	-0.07	-0.71	0
B:THR13>ARGN	-1.51	STABILIZING	-5.22	0.79	0.88	0
B:SER22>ASN	-1.51	STABILIZING	-1.86	0.01	-0.73	0
B:GLY12>PHE	-1.5	STABILIZING	-3.74	-0.02	0.48	0
B:SER8>HSC	-1.45	STABILIZING	-2.7	-0.23	0.02	0
B:ILE10>GLUH	-1.44	STABILIZING	-4.08	-0.15	0.84	0
B:GLY3>MET	-1.43	STABILIZING	-5.08	0.22	1.25	0
B:GLY3>LYS	-1.41	STABILIZING	-6.42	0.7	1.81	0
B:THR13>TRP	-1.38	STABILIZING	-2.24	0.14	-0.41	0
B:ILE10>LYSN	-1.35	STABILIZING	-5.45	0.74	1.26	0
B:GLY3>GLN	-1.33	STABILIZING	-6.2	0.82	1.7	0
B:GLY12>HSC	-1.33	STABILIZING	-4.07	0	0.88	0
B:SER22>PRO	-1.33	STABILIZING	-1.17	-0.09	-0.88	0
B:LEU6>LEU	-1.32	STABILIZING	-2.92	0.09	0.12	0
B:SER22>GLUH	-1.32	STABILIZING	-2.49	0.12	-0.17	0
B:GLY3>PHE	-1.3	STABILIZING	-3.35	0.11	0.4	0
B:SER22>ASP	-1.3	STABILIZING	-1.27	-0.53	-0.5	0
B:SER8>HIS	-1.26	STABILIZING	-2.66	0.07	0.05	0
B:GLU9>HIS	-1.24	STABILIZING	-2.41	-0.25	0.11	0
B:SER22>ARGN	-1.24	STABILIZING	-2.22	0.06	-0.2	0
B:LEU19>PHE	-1.23	STABILIZING	-2.09	-0.14	-0.15	0
B:SER22>GLN	-1.23	STABILIZING	-2.34	-0.05	-0.05	0
B:GLY12>ASPH	-1.22	STABILIZING	-3.18	0.02	0.45	0
B:ILE10>PHE	-1.2	STABILIZING	-1.85	0.09	-0.4	0
B:GLY3>THR	-1.19	STABILIZING	-3.84	-0.15	1.01	0
B:GLY12>HIS	-1.19	STABILIZING	-3.82	0.01	0.89	0
B:LEU6>LYSN	-1.15	STABILIZING	-4.71	0.32	1.31	0
B:GLY12>MET	-1.15	STABILIZING	-3	-0.09	0.49	0
B:GLY12>PRO	-1.14	STABILIZING	-2.2	-0.17	0.06	0
B:VAL26>TRP	-1.14	STABILIZING	-2.4	-0.02	0.09	0
B:GLY3>PRO	-1.13	STABILIZING	-2.4	0.02	0.07	0
B:SER22>GLU	-1.12	STABILIZING	-1.89	-0.09	-0.16	0
B:ILE10>ASPH	-1.1	STABILIZING	-1.91	-0.19	-0.06	0
B:LEU19>TYR	-1.1	STABILIZING	-2.32	-0.02	0.09	0
B:TYR4>ARG	-1.07	STABILIZING	-1.85	-0.73	0.27	0
B:GLY12>LEU	-1.07	STABILIZING	-2.56	-0.1	0.33	0
B:GLY3>ILE	-1.06	STABILIZING	-3.09	0.09	0.55	0
B:THR13>LYS	-1.06	STABILIZING	-1.97	-0.48	0.2	0
B:THR13>TYR	-1.06	STABILIZING	-1.44	0.06	-0.46	0
B:SER18>PHE	-1.06	STABILIZING	-1.79	0.52	-0.53	0
B:GLY12>LYS	-1.02	STABILIZING	-2.82	-0.13	0.57	0
B:GLY3>ALA	-1.01	STABILIZING	-1.98	-0.11	0.04	0
B:ILE10>TRP	-1.01	STABILIZING	-2.55	0.74	-0.13	0
B:GLY12>LYSN	-1.01	STABILIZING	-2.88	-0.04	0.56	0
B:SER18>TYR	-1.01	STABILIZING	-1.28	0.16	-0.56	0
B:GLY3>GLU	-1	STABILIZING	-6.21	1.93	1.43	0
B:THR13>PHE	-1	STABILIZING	-1.25	0.02	-0.48	0
B:LEU19>ARG	-0.98	STABILIZING	-3.11	0.81	0.21	0
B:SER8>LEU	-0.97	STABILIZING	-1.95	-0.06	0.04	0
B:SER22>ARG	-0.97	STABILIZING	-2.48	0.9	-0.22	0
B:THR13>ARG	-0.96	STABILIZING	-1.74	-0.15	-0.02	0
B:THR13>GLUH	-0.96	STABILIZING	-2.06	0	0.09	0
B:SER22>VAL	-0.96	STABILIZING	-0.76	-0.11	-0.66	0
B:LEU6>GLUH	-0.95	STABILIZING	-3.57	0.27	0.88	0
B:GLU9>ILE	-0.95	STABILIZING	-1.4	-0.58	0.05	0
B:ARG27>PHE	-0.94	STABILIZING	0.01	-0.81	-0.67	0
B:GLU9>LYS	-0.93	STABILIZING	-1.07	-0.81	0.01	0
B:GLY12>ASN	-0.93	STABILIZING	-2.9	0.15	0.56	0
B:ILE14>PHE	-0.9	STABILIZING	-1.91	0.33	-0.14	0
B:ILE14>TRP	-0.9	STABILIZING	-1.96	0.07	0.05	0
B:SER22>MET	-0.9	STABILIZING	-1.34	-0.11	-0.22	0
B:MET30>TRP	-0.89	STABILIZING	-2.17	0.12	0.17	0
B:GLY12>ILE	-0.88	STABILIZING	-2.3	-0.04	0.36	0
B:GLU9>VAL	-0.87	STABILIZING	-1.22	-0.59	0.04	0
B:ILE10>ARG	-0.87	STABILIZING	-1.49	-1.87	1.01	0
B:THR13>LYSN	-0.87	STABILIZING	-2.22	0.15	0.21	0
B:GLU9>ARG	-0.85	STABILIZING	-0.84	-0.82	-0.02	0
B:GLY3>VAL	-0.84	STABILIZING	-2.68	0.19	0.51	0
B:ARG27>TRP	-0.84	STABILIZING	-0.38	-0.58	-0.45	0
B:GLY3>HIS	-0.83	STABILIZING	-2.89	0.15	0.68	0
B:GLU9>ARGN	-0.83	STABILIZING	-1.09	-0.55	-0.01	0
B:THR13>ILE	-0.83	STABILIZING	-1.24	0.07	-0.31	0
B:ALA25>PHE	-0.83	STABILIZING	-1.16	-0.08	-0.26	0
B:GLU9>LYSN	-0.82	STABILIZING	-1.02	-0.64	0.01	0
B:GLU9>PHE	-0.82	STABILIZING	-1.05	-0.64	0.03	0
B:THR13>HIS	-0.82	STABILIZING	-1.21	0.09	-0.32	0
B:LEU6>ILE	-0.81	STABILIZING	-1.72	0.01	0.06	0
B:ILE14>ARG	-0.81	STABILIZING	-2.43	1.09	-0.17	0
B:SER22>ALA	-0.81	STABILIZING	0.01	-0.14	-0.93	0
B:GLY12>ARG	-0.8	STABILIZING	-1.98	-0.21	0.37	0
B:GLY3>CYS	-0.79	STABILIZING	-1.8	0.09	0.08	0
B:GLY3>SER	-0.79	STABILIZING	-3.11	-0.27	1.13	0
B:SER8>ARG	-0.79	STABILIZING	-1.31	-0.27	0	0
B:GLU9>MET	-0.79	STABILIZING	-0.96	-0.66	0.02	0
B:GLY12>ALA	-0.79	STABILIZING	-1.6	-0.08	0.06	0
B:GLU9>CYS	-0.78	STABILIZING	-0.93	-0.67	0.03	0
B:GLY12>GLUH	-0.77	STABILIZING	-2.43	-0.02	0.57	0
B:SER22>ILE	-0.77	STABILIZING	-0.4	-0.14	-0.63	0
B:GLU9>LEU	-0.76	STABILIZING	-1.11	-0.53	0.07	0
B:LEU16>TRP	-0.76	STABILIZING	-1.68	0.04	0.07	0
B:ALA25>LYSN	-0.76	STABILIZING	-1.64	0	0.07	0
B:GLY12>VAL	-0.75	STABILIZING	-1.98	-0.04	0.33	0
B:SER22>CYS	-0.75	STABILIZING	-0.03	-0.06	-0.88	0
B:GLY3>HSC	-0.73	STABILIZING	-2.96	0.44	0.66	0
B:SER8>ILE	-0.73	STABILIZING	-1.36	-0.09	0	0
B:GLY12>CYS	-0.73	STABILIZING	-1.54	-0.08	0.1	0
B:THR13>GLN	-0.72	STABILIZING	-2.05	0.35	0.16	0
B:TYR4>PHE	-0.71	STABILIZING	-0.72	-0.39	-0.19	0
B:LEU6>TRP	-0.71	STABILIZING	-1.74	0.11	0.13	0
B:SER8>VAL	-0.71	STABILIZING	-1.25	-0.07	-0.06	0
B:GLU9>PRO	-0.71	STABILIZING	-0.88	-0.63	0.05	0
B:VAL26>PHE	-0.71	STABILIZING	-1.31	-0.07	-0.02	0
B:ARG27>ASPH	-0.71	STABILIZING	1.42	-0.88	-1.22	0
B:GLU9>GLUH	-0.7	STABILIZING	-0.85	-0.54	-0.01	0
B:ILE10>HIS	-0.7	STABILIZING	-1.65	0.24	0	0
B:ARG27>TYR	-0.7	STABILIZING	-0.3	-0.54	-0.35	0
B:SER8>ASPH	-0.69	STABILIZING	-1.12	-0.14	-0.08	0
B:TYR4>HSC	-0.68	STABILIZING	-0.57	-0.5	-0.18	0
B:GLU9>ASN	-0.68	STABILIZING	-1.14	-0.39	0.11	0
B:THR13>VAL	-0.68	STABILIZING	-0.74	0.03	-0.4	0
B:LEU6>MET	-0.67	STABILIZING	-2.61	0.19	0.67	0
B:THR13>ASPH	-0.67	STABILIZING	-0.53	-0.08	-0.45	0
B:THR13>HSC	-0.67	STABILIZING	-0.5	0	-0.53	0
B:LEU19>GLUH	-0.67	STABILIZING	-1.26	-0.28	0.13	0
B:TYR4>TYR	-0.66	STABILIZING	-1.09	-0.19	-0.02	0
B:LEU6>ASPH	-0.66	STABILIZING	-1.44	0.1	0.01	0
B:ALA7>PRO	-0.66	STABILIZING	-1.22	0.05	-0.09	0
B:GLY12>GLU	-0.66	STABILIZING	-2.79	0.52	0.59	0
B:SER22>LYSN	-0.64	STABILIZING	-3.06	0.13	1.03	0
B:GLY3>ASP	-0.62	STABILIZING	-2.68	0.59	0.53	0
B:GLU9>GLN	-0.62	STABILIZING	-0.73	-0.49	-0.01	0
B:GLY12>ARGN	-0.62	STABILIZING	-1.92	0.08	0.37	0
B:SER8>ALA	-0.61	STABILIZING	-0.93	-0.08	-0.13	0
B:SER8>GLY	-0.61	STABILIZING	-0.76	-0.2	-0.16	0
B:THR13>ASN	-0.61	STABILIZING	-0.56	0.02	-0.43	0
B:SER22>HSC	-0.61	STABILIZING	-1.5	1.06	-0.49	0
B:LEU6>ASN	-0.6	STABILIZING	-1.72	0.38	0.09	0
B:GLU9>ASPH	-0.6	STABILIZING	-0.89	-0.44	0.08	0
B:THR13>MET	-0.6	STABILIZING	-1.39	0.09	0.06	0
B:ALA25>ARGN	-0.6	STABILIZING	-1.9	0.42	0.18	0
B:TYR4>GLU	-0.59	STABILIZING	-0.66	-0.23	-0.18	0
B:LEU6>VAL	-0.59	STABILIZING	-0.82	-0.13	-0.14	0
B:ILE10>MET	-0.59	STABILIZING	-2.21	0.03	0.63	0
B:GLY12>GLN	-0.59	STABILIZING	-2.27	0.02	0.67	0
B:ARG27>LEU	-0.59	STABILIZING	1.55	-0.9	-1.15	0
B:GLU9>ALA	-0.58	STABILIZING	-0.6	-0.61	0.03	0
B:GLU9>SER	-0.58	STABILIZING	-0.61	-0.6	0.03	0
B:LEU19>ASPH	-0.58	STABILIZING	-1.3	0.15	-0.01	0
B:ALA25>GLU	-0.58	STABILIZING	-0.56	-0.53	-0.04	0
B:SER8>ARGN	-0.57	STABILIZING	-1.18	0.03	0	0
B:SER8>THR	-0.56	STABILIZING	-1.12	-0.02	0.01	0
B:GLU9>GLU	-0.56	STABILIZING	-0.98	-0.15	0	0
B:GLU9>THR	-0.56	STABILIZING	-0.74	-0.47	0.05	0
B:TYR4>LEU	-0.55	STABILIZING	-0.35	-0.42	-0.2	0
B:TYR4>PRO	-0.55	STABILIZING	-0.15	-0.5	-0.28	0
B:LEU19>ILE	-0.55	STABILIZING	-1.06	-0.12	0.05	0
B:SER22>THR	-0.55	STABILIZING	-0.81	0.04	-0.21	0
B:SER8>GLUH	-0.54	STABILIZING	-1.32	-0.13	0.23	0
B:LEU19>ASN	-0.54	STABILIZING	-1.7	0.48	0.09	0
B:SER22>GLY	-0.54	STABILIZING	0.65	-0.15	-0.99	0
B:ALA25>ASP	-0.54	STABILIZING	-0.59	-0.45	-0.03	0
B:SER18>LEU	-0.53	STABILIZING	-0.66	-0.07	-0.21	0
B:LEU19>VAL	-0.53	STABILIZING	-0.82	-0.14	-0.06	0
B:ALA25>MET	-0.53	STABILIZING	-1.02	-0.06	0.01	0
B:VAL26>ILE	-0.53	STABILIZING	-1.37	-0.06	0.23	0
B:SER8>ASN	-0.52	STABILIZING	-0.89	-0.06	-0.06	0
B:SER8>LYS	-0.52	STABILIZING	-1.43	-0.33	0.45	0
B:SER8>MET	-0.52	STABILIZING	-1.63	-0.09	0.43	0
B:GLU9>ASP	-0.52	STABILIZING	-0.96	-0.15	0.04	0
B:GLU9>GLY	-0.52	STABILIZING	-0.43	-0.66	0.03	0
B:ARG27>ASP	-0.52	STABILIZING	1.52	-0.56	-1.25	0
B:TYR4>ILE	-0.51	STABILIZING	-0.27	-0.43	-0.2	0
B:ILE10>ILE	-0.51	STABILIZING	-0.94	-0.07	0	0
B:LEU16>TYR	-0.51	STABILIZING	-1.84	0.51	0.2	0

## Sheet: Model 8
Mutation	Mutation Energy	Effect of Mutation	VDW Term	Electrostatic Term	Entropy Term	Non-polar Term
B:ILE10>ASPH	-3.09	STABILIZING	-6.4	0.54	-0.2	0
B:ILE10>ASN	-3.07	STABILIZING	-6.67	0.63	-0.06	0
B:SER18>TYR	-2.98	STABILIZING	-6.67	0.8	-0.06	0
B:ILE10>GLUH	-2.86	STABILIZING	-8.68	1.47	0.93	0
B:THR13>PHE	-2.83	STABILIZING	-6.01	0.84	-0.31	0
B:SER22>TYR	-2.83	STABILIZING	-7	1.19	0.1	0
B:THR13>TYR	-2.72	STABILIZING	-8.4	1.9	0.66	0
B:THR13>LYSN	-2.59	STABILIZING	-8.8	1.24	1.49	0
B:SER22>TRP	-2.56	STABILIZING	-6.47	1.11	0.15	0
B:SER18>PHE	-2.46	STABILIZING	-5	0.56	-0.3	0
B:SER18>TRP	-2.46	STABILIZING	-5.31	0.75	-0.23	0
B:SER18>LYSN	-2.33	STABILIZING	-6.81	0.75	0.88	0
B:SER22>PHE	-2.33	STABILIZING	-5.41	0.92	-0.1	0
B:THR13>HIS	-2.31	STABILIZING	-5.32	0.78	-0.05	0
B:ILE10>ASP	-2.2	STABILIZING	-6.85	2.79	-0.21	0
B:ALA25>TYR	-2.18	STABILIZING	-4.76	0.76	-0.23	0
B:SER22>HIS	-2.02	STABILIZING	-4.86	0.94	-0.07	0
B:THR13>GLUH	-1.95	STABILIZING	-5.74	1.15	0.43	0
B:ILE10>THR	-1.94	STABILIZING	-5.26	0.67	0.44	0
B:ILE10>GLN	-1.92	STABILIZING	-6.66	0.83	1.25	0
B:THR13>ILE	-1.9	STABILIZING	-4.23	0.77	-0.21	0
B:LEU6>TYR	-1.88	STABILIZING	-5.79	1.34	0.43	0
B:VAL26>TRP	-1.83	STABILIZING	-5.3	0.98	0.41	0
B:TYR4>TRP	-1.82	STABILIZING	-5.43	1.27	0.32	0
B:ILE14>PHE	-1.79	STABILIZING	-4.16	0.81	-0.15	0
B:LEU6>ARG	-1.75	STABILIZING	-6.99	0.92	1.61	0
B:ILE10>LEU	-1.64	STABILIZING	-3.69	0.5	-0.06	0
B:SER22>ASN	-1.64	STABILIZING	-3.98	0.86	-0.1	0
B:SER22>LEU	-1.63	STABILIZING	-3.86	0.76	-0.1	0
B:THR13>LEU	-1.6	STABILIZING	-3.93	0.76	-0.02	0
B:THR13>LYS	-1.58	STABILIZING	-7.12	1.64	1.45	0
B:SER18>MET	-1.54	STABILIZING	-4.35	0.53	0.46	0
B:SER18>GLUH	-1.52	STABILIZING	-4.75	0.89	0.51	0
B:ALA25>ARGN	-1.48	STABILIZING	-6.08	1.66	0.91	0
B:ILE10>CYS	-1.46	STABILIZING	-2.36	0.43	-0.62	0
B:VAL26>ARG	-1.46	STABILIZING	-6.27	0.87	1.55	0
B:ILE10>PHE	-1.45	STABILIZING	-2.08	0.79	-1	0
B:ALA25>PHE	-1.43	STABILIZING	-2.96	0.63	-0.33	0
B:SER18>GLN	-1.42	STABILIZING	-4.55	0.7	0.63	0
B:SER22>ASP	-1.36	STABILIZING	-3.37	1.31	-0.41	0
B:SER18>GLU	-1.32	STABILIZING	-4.74	1.42	0.43	0
B:LEU16>TRP	-1.31	STABILIZING	-3.65	0.78	0.16	0
B:THR13>PRO	-1.3	STABILIZING	-2.07	0.48	-0.63	0
B:THR13>TRP	-1.28	STABILIZING	-3.03	1.26	-0.49	0
B:VAL26>PHE	-1.27	STABILIZING	-3.24	0.78	-0.05	0
B:GLU9>ASPH	-1.26	STABILIZING	-1.2	-0.5	-0.51	0
B:ALA25>ARG	-1.26	STABILIZING	-6.24	2.22	0.94	0
B:GLU9>ASN	-1.23	STABILIZING	-1.17	-0.59	-0.44	0
B:THR13>ASN	-1.21	STABILIZING	-3.45	0.7	0.2	0
B:ALA25>LYSN	-1.18	STABILIZING	-3.73	0.72	0.4	0
B:SER18>ASN	-1.13	STABILIZING	-2.71	0.57	-0.08	0
B:ILE10>HIS	-1.1	STABILIZING	-2.78	0.81	-0.14	0
B:SER22>LYSN	-1.09	STABILIZING	-5.28	0.9	1.38	0
B:THR13>GLU	-1.08	STABILIZING	-6.41	3.16	0.68	0
B:SER18>ASPH	-1.07	STABILIZING	-2.36	0.52	-0.19	0
B:LEU23>TRP	-1.06	STABILIZING	-3.37	1.13	0.08	0
B:GLU9>TRP	-1.02	STABILIZING	-1.28	-0.32	-0.28	0
B:SER22>ASPH	-1.02	STABILIZING	-2.44	0.97	-0.36	0
B:SER22>PRO	-1	STABILIZING	-0.81	0.62	-1.13	0
B:SER22>VAL	-0.98	STABILIZING	-1.81	0.73	-0.55	0
B:ILE14>TYR	-0.94	STABILIZING	-3.61	1.23	0.31	0
B:SER22>HSC	-0.94	STABILIZING	-3.97	2.35	-0.16	0
B:TYR21>TRP	-0.91	STABILIZING	-3.41	0.73	0.54	0
B:ALA25>HSC	-0.91	STABILIZING	-3.27	1.55	-0.06	0
B:ILE10>VAL	-0.89	STABILIZING	-2.01	0.58	-0.22	0
B:GLY12>TRP	-0.88	STABILIZING	-2.83	0.59	0.3	0
B:VAL26>HSC	-0.88	STABILIZING	-3.26	0.92	0.36	0
B:VAL26>ARGN	-0.86	STABILIZING	-6.43	2.36	1.47	0
B:THR13>HSC	-0.84	STABILIZING	-4.31	1.74	0.56	0
B:GLU9>ASP	-0.82	STABILIZING	-1.1	0.24	-0.49	0
B:SER18>LEU	-0.82	STABILIZING	-1.9	0.5	-0.15	0
B:SER18>LYS	-0.82	STABILIZING	-6.68	3.61	0.89	0
B:LEU6>ARGN	-0.78	STABILIZING	-7.75	3.56	1.64	0
B:ALA7>LYSN	-0.78	STABILIZING	-2.48	0.37	0.34	0
B:TYR21>PHE	-0.78	STABILIZING	-3.25	0.75	0.59	0
B:VAL26>TYR	-0.77	STABILIZING	-3.17	0.91	0.45	0
B:SER18>ILE	-0.75	STABILIZING	-1.75	0.51	-0.16	0
B:TYR4>PHE	-0.72	STABILIZING	-2.65	0.97	0.15	0
B:ILE10>ALA	-0.72	STABILIZING	-1.19	0.4	-0.41	0
B:TYR21>TYR	-0.72	STABILIZING	-3.38	0.67	0.79	0
B:SER22>ILE	-0.72	STABILIZING	-1.9	0.76	-0.19	0
B:SER18>VAL	-0.71	STABILIZING	-1.51	0.5	-0.26	0
B:TYR4>TYR	-0.7	STABILIZING	-3.58	1.71	0.3	0
B:VAL26>HIS	-0.69	STABILIZING	-2.74	0.86	0.31	0
B:THR13>VAL	-0.68	STABILIZING	-1.52	0.69	-0.33	0
B:ILE14>HIS	-0.66	STABILIZING	-2.92	1.16	0.27	0
B:GLU9>ILE	-0.65	STABILIZING	-0.17	-0.48	-0.4	0
B:LEU16>PHE	-0.65	STABILIZING	-1.97	0.69	-0.01	0
B:LEU6>LYSN	-0.64	STABILIZING	-4.43	0.77	1.49	0
B:ALA7>PHE	-0.62	STABILIZING	-2.03	1.34	-0.35	0
B:GLY12>HIS	-0.62	STABILIZING	-1.91	0.63	0.02	0
B:GLU9>LEU	-0.61	STABILIZING	-0.14	-0.53	-0.34	0
B:LEU16>HIS	-0.6	STABILIZING	-2.08	0.81	0.04	0
B:TYR4>PRO	-0.59	STABILIZING	-1.64	0.53	-0.05	0
B:ALA7>LYS	-0.59	STABILIZING	-2.35	0.58	0.37	0
B:ARG29>TRP	-0.59	STABILIZING	0.09	0.45	-1.08	0
B:GLY12>LYSN	-0.57	STABILIZING	-1.63	0.57	-0.05	0
B:LEU6>LYS	-0.56	STABILIZING	-3.8	0.19	1.56	0
B:GLY12>ILE	-0.56	STABILIZING	-1.61	0.56	-0.04	0
B:ALA25>LEU	-0.56	STABILIZING	-1.71	0.61	-0.01	0
B:ARG1>TYR	-0.55	STABILIZING	-1.93	0.66	0.1	0
B:SER22>MET	-0.55	STABILIZING	-3.1	0.79	0.75	0
B:ALA25>LYS	-0.55	STABILIZING	-3.89	2.28	0.32	0
B:GLU9>LYS	-0.51	STABILIZING	-0.92	-0.57	0.3	0

## Sheet: Model 9
Mutation	Mutation Energy	Effect of Mutation	VDW Term	Electrostatic Term	Entropy Term	Non-polar Term
B:LEU16>HIS	-3.16	STABILIZING	-6.92	0.08	0.32	0
B:LEU16>ARG	-2.86	STABILIZING	-8.85	0.93	1.37	0
B:THR13>TRP	-2.73	STABILIZING	-4.77	-0.17	-0.33	0
B:LEU16>ARGN	-2.67	STABILIZING	-8.44	0.89	1.38	0
B:GLU9>TRP	-2.43	STABILIZING	-5.18	-0.19	0.32	0
B:GLU9>TYR	-2.23	STABILIZING	-5.08	0.04	0.36	0
B:LEU16>HSC	-2.23	STABILIZING	-6.97	2.01	0.31	0
B:LEU16>PHE	-2.23	STABILIZING	-4.02	-0.24	-0.12	0
B:SER17>ASPH	-2.16	STABILIZING	-1.98	-0.95	-0.87	0
B:THR13>PHE	-2.06	STABILIZING	-2.94	-0.19	-0.62	0
B:LEU16>LEU	-1.9	STABILIZING	-3.66	-0.27	0.08	0
B:LEU16>GLUH	-1.8	STABILIZING	-5.54	0.36	0.99	0
B:THR13>TYR	-1.77	STABILIZING	-3.19	-0.19	-0.1	0
B:GLN5>TYR	-1.7	STABILIZING	-1.91	-0.13	-0.85	0
B:LEU16>LYSN	-1.68	STABILIZING	-5.39	-0.33	1.47	0
B:LEU16>ILE	-1.66	STABILIZING	-2.93	-0.3	-0.05	0
B:PRO15>TYR	-1.64	STABILIZING	-4.86	0.55	0.64	0
B:LEU16>GLN	-1.61	STABILIZING	-5.57	0.21	1.34	0
B:LEU19>PHE	-1.53	STABILIZING	-3.32	-0.18	0.27	0
B:GLN5>PHE	-1.5	STABILIZING	-1.17	-0.28	-0.97	0
B:LEU19>TRP	-1.45	STABILIZING	-3.56	-0.05	0.44	0
B:LEU19>TYR	-1.39	STABILIZING	-3.54	-0.1	0.54	0
B:PRO15>PHE	-1.36	STABILIZING	-3.44	0.23	0.31	0
B:SER17>LYSN	-1.34	STABILIZING	-2.75	-0.18	0.16	0
B:LEU23>TRP	-1.31	STABILIZING	-2.76	-0.2	0.21	0
B:GLU9>PHE	-1.25	STABILIZING	-0.95	-0.31	-0.78	0
B:ALA7>TRP	-1.24	STABILIZING	-2.48	-0.09	0.06	0
B:LEU19>GLUH	-1.24	STABILIZING	-3.82	0.04	0.81	0
B:SER17>ARG	-1.2	STABILIZING	-4.04	0.21	0.89	0
B:SER17>TRP	-1.2	STABILIZING	0.35	-0.42	-1.46	0
B:LEU16>ASPH	-1.19	STABILIZING	-2.61	0.4	-0.1	0
B:LEU19>ILE	-1.14	STABILIZING	-2.41	-0.26	0.25	0
B:SER18>TYR	-1.13	STABILIZING	-3.39	0.33	0.5	0
B:THR13>LEU	-1.12	STABILIZING	-1.85	-0.19	-0.13	0
B:LEU19>HIS	-1.06	STABILIZING	-2.75	-0.14	0.48	0
B:SER17>LYS	-1.05	STABILIZING	-3.4	1.13	0.1	0
B:THR13>ILE	-1.02	STABILIZING	-1.19	-0.19	-0.41	0
B:LEU19>ASN	-1	STABILIZING	-2.24	0.17	0.04	0
B:GLN5>ARG	-0.97	STABILIZING	-2.57	0.3	0.2	0
B:SER18>PRO	-0.96	STABILIZING	-0.92	0.06	-0.66	0
B:PRO15>TRP	-0.95	STABILIZING	-2.58	0.66	0.01	0
B:THR13>ASN	-0.94	STABILIZING	-1.95	0.21	-0.09	0
B:LEU16>ASN	-0.93	STABILIZING	-2.49	0.49	0.09	0
B:SER17>HSC	-0.93	STABILIZING	-1.06	0.42	-0.76	0
B:LEU16>LYS	-0.92	STABILIZING	-6.52	2.24	1.52	0
B:SER17>GLN	-0.92	STABILIZING	-0.99	-0.81	-0.02	0
B:SER18>ASP	-0.89	STABILIZING	-1.12	-0.45	-0.13	0
B:SER18>PHE	-0.89	STABILIZING	-2.37	0.22	0.23	0
B:THR13>ASP	-0.88	STABILIZING	-1.83	0.5	-0.27	0
B:LEU19>HSC	-0.88	STABILIZING	-2.58	0.14	0.43	0
B:LEU19>LEU	-0.84	STABILIZING	-1.93	-0.2	0.28	0
B:THR13>ASPH	-0.81	STABILIZING	-1.26	0.05	-0.26	0
B:LEU23>ARG	-0.81	STABILIZING	-3.16	0.09	0.91	0
B:GLN5>HIS	-0.8	STABILIZING	-0.26	-0.14	-0.75	0
B:SER18>HIS	-0.8	STABILIZING	-2.53	0.36	0.36	0
B:LYS2>TRP	-0.79	STABILIZING	-0.29	-0.37	-0.57	0
B:LEU19>VAL	-0.79	STABILIZING	-1.33	-0.13	-0.07	0
B:CYS24>PHE	-0.78	STABILIZING	-1.04	-0.4	-0.07	0
B:PRO15>ARG	-0.77	STABILIZING	-4.35	0.39	1.51	0
B:GLN5>HSC	-0.76	STABILIZING	-0.5	0.19	-0.76	0
B:THR13>GLU	-0.76	STABILIZING	-2.02	-0.16	0.41	0
B:SER22>TRP	-0.76	STABILIZING	-0.56	-0.3	-0.41	0
B:THR13>GLUH	-0.75	STABILIZING	-2.22	-0.01	0.45	0
B:CYS24>ARG	-0.74	STABILIZING	-1.76	-0.28	0.35	0
B:TYR4>TRP	-0.73	STABILIZING	-0.77	-0.2	-0.31	0
B:LEU23>ARGN	-0.71	STABILIZING	-3.09	0.23	0.9	0
B:CYS24>MET	-0.71	STABILIZING	-0.8	-0.43	-0.12	0
B:GLN5>ARGN	-0.7	STABILIZING	-2.35	0.55	0.25	0
B:SER18>LEU	-0.7	STABILIZING	-1.52	0	0.08	0
B:ALA7>TYR	-0.69	STABILIZING	-1.54	0.01	0.1	0
B:CYS24>HIS	-0.68	STABILIZING	-0.87	-0.39	-0.06	0
B:SER18>ARG	-0.67	STABILIZING	-3.46	0.55	0.98	0
B:GLU9>HIS	-0.65	STABILIZING	-0.42	-0.12	-0.47	0
B:LEU19>PRO	-0.63	STABILIZING	-0.76	-0.31	-0.12	0
B:CYS24>HSC	-0.63	STABILIZING	-0.86	-0.34	-0.04	0
B:SER18>ARGN	-0.61	STABILIZING	-3.36	0.4	1.09	0
B:LEU19>ASPH	-0.61	STABILIZING	-1.11	-0.06	-0.03	0
B:ILE14>ARGN	-0.6	STABILIZING	-0.76	-0.23	-0.13	0
B:CYS24>LYSN	-0.6	STABILIZING	-0.89	-0.31	0	0
B:THR13>GLN	-0.58	STABILIZING	-1.74	-0.26	0.53	0
B:GLU9>PRO	-0.57	STABILIZING	0.64	-0.37	-0.88	0
B:THR13>PRO	-0.56	STABILIZING	0.38	-0.39	-0.7	0
B:LEU19>LYSN	-0.56	STABILIZING	-3.38	-0.07	1.46	0
B:CYS24>LYS	-0.56	STABILIZING	-0.82	-0.28	-0.01	0
B:SER8>ARG	-0.54	STABILIZING	-2.74	0.26	0.88	0
B:SER17>ALA	-0.53	STABILIZING	1.72	-1.06	-1.07	0
B:SER17>GLUH	-0.53	STABILIZING	-0.09	-0.68	-0.18	0
B:LEU19>ASP	-0.53	STABILIZING	-1.29	0.18	0.03	0
B:SER22>GLUH	-0.53	STABILIZING	-0.62	-0.26	-0.11	0
B:LEU23>PHE	-0.53	STABILIZING	-0.62	-0.21	-0.15	0
B:GLU9>ARGN	-0.52	STABILIZING	-1.11	0.06	0.01	0
B:SER17>HIS	-0.52	STABILIZING	0.98	-0.8	-0.76	0
B:SER8>TRP	-0.51	STABILIZING	-0.59	0.22	-0.4	0
B:SER17>CYS	-0.51	STABILIZING	1.79	-0.9	-1.2	0

## Sheet: Model 10
Mutation	Mutation Energy	Effect of Mutation	VDW Term	Electrostatic Term	Entropy Term	Non-polar Term
B:ILE10>ARG	-4.15	STABILIZING	-8.55	-1.43	1.05	0
B:ILE10>TYR	-3.92	STABILIZING	-8	0.08	0.05	0
B:ILE10>PHE	-3.43	STABILIZING	-6.21	0.08	-0.46	0
B:GLY3>ARG	-2.97	STABILIZING	-12.77	1.33	3.44	0
B:ILE10>ASPH	-2.96	STABILIZING	-5.11	-0.56	-0.15	0
B:ILE10>PRO	-2.88	STABILIZING	-4.07	-0.69	-0.63	0
B:ILE10>GLUH	-2.81	STABILIZING	-7.28	0.47	0.74	0
B:ILE10>LYS	-2.68	STABILIZING	-6.32	-0.83	1.12	0
B:ILE10>LEU	-2.54	STABILIZING	-4.81	-0.19	-0.05	0
B:ILE10>LYSN	-2.52	STABILIZING	-7.24	0.41	1.12	0
B:ILE10>HSC	-2.49	STABILIZING	-3.76	-1.14	-0.05	0
B:ILE10>GLN	-2.46	STABILIZING	-6.76	0.17	1.04	0
B:ILE10>ARGN	-2.26	STABILIZING	-7.78	1.58	1.05	0
B:GLY3>ASPH	-2.21	STABILIZING	-6.89	1	0.92	0
B:ILE10>MET	-2.19	STABILIZING	-5.23	-0.07	0.58	0
B:ILE10>THR	-2.18	STABILIZING	-4.87	-0.04	0.35	0
B:ILE14>PHE	-2.15	STABILIZING	-4.77	-0.01	0.3	0
B:LEU6>HSC	-2.04	STABILIZING	-3.85	-0.94	0.44	0
B:ILE10>CYS	-1.99	STABILIZING	-2.35	-0.63	-0.63	0
B:GLY12>ASPH	-1.99	STABILIZING	-4.42	-0.15	0.37	0
B:SER22>ASN	-1.97	STABILIZING	-3.15	0.04	-0.52	0
B:GLY3>ASN	-1.95	STABILIZING	-6.26	0.59	1.11	0
B:SER22>ASPH	-1.92	STABILIZING	-2.91	0.04	-0.61	0
B:GLU9>TYR	-1.9	STABILIZING	-3.27	-0.54	0.01	0
B:GLY3>TYR	-1.86	STABILIZING	-8.51	1.92	1.79	0
B:SER8>PHE	-1.85	STABILIZING	-3.69	0.06	-0.04	0
B:GLY12>HSC	-1.85	STABILIZING	-4.27	-0.09	0.41	0
B:SER22>GLUH	-1.82	STABILIZING	-4.13	0.1	0.25	0
B:SER22>TRP	-1.8	STABILIZING	-3.58	0.03	-0.03	0
B:ILE10>ALA	-1.76	STABILIZING	-1.95	-0.64	-0.58	0
B:GLY12>PHE	-1.76	STABILIZING	-4.23	-0.02	0.46	0
B:SER8>TRP	-1.69	STABILIZING	-3.68	-0.01	0.2	0
B:ILE14>ARGN	-1.69	STABILIZING	-4.62	0.43	0.51	0
B:SER22>ASP	-1.68	STABILIZING	-2.82	0.37	-0.57	0
B:LEU6>TYR	-1.67	STABILIZING	-5.35	1.14	0.54	0
B:SER22>LEU	-1.58	STABILIZING	-2.49	-0.02	-0.4	0
B:ILE10>GLY	-1.55	STABILIZING	-1.41	-0.77	-0.58	0
B:GLY3>ARGN	-1.54	STABILIZING	-9.92	1.52	3.33	0
B:GLU9>HSC	-1.54	STABILIZING	-2.32	-0.89	0.08	0
B:ILE10>TRP	-1.54	STABILIZING	-3.51	0.63	-0.13	0
B:SER8>TYR	-1.52	STABILIZING	-5.17	0.74	0.87	0
B:GLY12>TRP	-1.52	STABILIZING	-4.64	0.19	0.88	0
B:GLY12>HIS	-1.51	STABILIZING	-3.66	0.02	0.39	0
B:GLY12>LEU	-1.51	STABILIZING	-3.34	-0.17	0.31	0
B:ILE10>HIS	-1.5	STABILIZING	-2.95	0.02	-0.04	0
B:GLY12>GLUH	-1.47	STABILIZING	-3.68	-0.18	0.58	0
B:SER8>PRO	-1.45	STABILIZING	-2.48	-0.15	-0.17	0
B:ILE10>SER	-1.41	STABILIZING	-2.94	-0.58	0.44	0
B:ILE14>TRP	-1.4	STABILIZING	-2.97	-0.16	0.21	0
B:SER8>ASPH	-1.38	STABILIZING	-2.48	-0.07	-0.13	0
B:LEU23>TRP	-1.38	STABILIZING	-3.06	0.18	0.07	0
B:GLU9>PHE	-1.37	STABILIZING	-2.33	-0.37	-0.03	0
B:SER22>ARGN	-1.37	STABILIZING	-4.41	0.8	0.55	0
B:SER22>GLU	-1.31	STABILIZING	-3.77	0.75	0.25	0
B:SER22>TYR	-1.3	STABILIZING	-2.75	0.22	-0.04	0
B:GLY12>MET	-1.29	STABILIZING	-3.18	-0.15	0.47	0
B:GLY12>VAL	-1.29	STABILIZING	-2.89	-0.19	0.31	0
B:THR13>TRP	-1.25	STABILIZING	-2.45	0.22	-0.17	0
B:SER8>ARG	-1.24	STABILIZING	-2.59	-0.3	0.25	0
B:SER8>ASN	-1.23	STABILIZING	-2.39	0.06	-0.08	0
B:SER22>LYSN	-1.23	STABILIZING	-3.64	0.06	0.7	0
B:THR13>PRO	-1.22	STABILIZING	-1.48	-0.33	-0.39	0
B:SER22>PHE	-1.21	STABILIZING	-2.05	-0.01	-0.22	0
B:GLY3>PHE	-1.2	STABILIZING	-4.17	0.65	0.7	0
B:ILE10>ILE	-1.2	STABILIZING	-2.05	-0.26	-0.06	0
B:GLU9>HIS	-1.15	STABILIZING	-2.04	-0.34	0.05	0
B:GLY3>HSC	-1.12	STABILIZING	-4.15	0.4	0.94	0
B:GLY12>CYS	-1.12	STABILIZING	-2.29	-0.15	0.12	0
B:LEU6>ILE	-1.11	STABILIZING	-2.36	0.01	0.08	0
B:GLY3>TRP	-1.09	STABILIZING	-3.96	0.62	0.72	0
B:GLU9>ALA	-1.08	STABILIZING	-1.53	-0.6	-0.02	0
B:SER22>VAL	-1.07	STABILIZING	-1.39	-0.04	-0.44	0
B:GLY3>ASP	-1.06	STABILIZING	-5.33	1.73	0.92	0
B:SER8>ARGN	-1.05	STABILIZING	-2.69	0.19	0.25	0
B:GLY3>ILE	-1.03	STABILIZING	-4.18	0.33	1.12	0
B:THR13>PHE	-1.03	STABILIZING	-1.89	0.18	-0.22	0
B:SER18>ARGN	-1.03	STABILIZING	-2.56	0.11	0.24	0
B:SER22>PRO	-1.03	STABILIZING	-0.76	-0.05	-0.78	0
B:SER8>CYS	-1.02	STABILIZING	-1.62	-0.17	-0.15	0
B:SER22>CYS	-1.01	STABILIZING	-0.46	-0.04	-0.95	0
B:GLY3>GLUH	-1	STABILIZING	-6.47	1.18	2.06	0
B:SER22>HIS	-1	STABILIZING	-2.08	0.02	0.04	0
B:SER22>ILE	-0.99	STABILIZING	-1.82	-0.01	-0.09	0
B:GLY12>TYR	-0.97	STABILIZING	-2.92	0.14	0.52	0
B:SER8>LYS	-0.96	STABILIZING	-2.31	-0.29	0.43	0
B:GLU9>TRP	-0.96	STABILIZING	-1.43	-0.47	-0.01	0
B:LEU6>LEU	-0.94	STABILIZING	-2.22	0.06	0.18	0
B:GLY12>ILE	-0.93	STABILIZING	-2.4	-0.09	0.39	0
B:GLY12>LYS	-0.91	STABILIZING	-2.75	-0.14	0.67	0
B:SER8>HIS	-0.89	STABILIZING	-1.63	-0.11	-0.02	0
B:ALA7>LYSN	-0.88	STABILIZING	-2.21	0.09	0.22	0
B:SER22>ARG	-0.86	STABILIZING	-3.6	0.96	0.58	0
B:GLU9>GLUH	-0.85	STABILIZING	-1.17	-0.5	-0.02	0
B:GLY3>LYSN	-0.84	STABILIZING	-7.02	0.58	2.97	0
B:ILE14>ARG	-0.84	STABILIZING	-5.67	1.31	1.67	0
B:THR13>HSC	-0.83	STABILIZING	-1.75	0.16	-0.04	0
B:THR13>TYR	-0.81	STABILIZING	-1.88	0.38	-0.07	0
B:GLY3>LEU	-0.8	STABILIZING	-3.47	0.47	0.87	0
B:LEU16>TRP	-0.8	STABILIZING	-2.66	0.31	0.47	0
B:SER8>SER	-0.79	STABILIZING	-1.42	-0.14	-0.01	0
B:GLU9>ASPH	-0.79	STABILIZING	-1.18	-0.4	0	0
B:GLU9>CYS	-0.79	STABILIZING	-0.98	-0.58	-0.01	0
B:ALA25>TYR	-0.79	STABILIZING	-1.94	0.17	0.12	0
B:GLU9>ASN	-0.78	STABILIZING	-1.21	-0.36	0.01	0
B:SER22>GLN	-0.78	STABILIZING	-2.92	0.12	0.78	0
B:GLN5>TRP	-0.77	STABILIZING	-1.53	-0.05	0.03	0
B:ILE14>LYSN	-0.77	STABILIZING	-2.62	0.05	0.64	0
B:ILE14>TYR	-0.77	STABILIZING	-1.94	0.04	0.22	0
B:SER18>LYSN	-0.77	STABILIZING	-1.44	-0.05	-0.03	0
B:GLU9>GLN	-0.76	STABILIZING	-1.01	-0.48	-0.02	0
B:ILE10>GLU	-0.76	STABILIZING	-7.37	4.69	0.73	0
B:THR13>ASPH	-0.75	STABILIZING	-1.13	-0.18	-0.12	0
B:ILE10>ASP	-0.74	STABILIZING	-3.79	2.57	-0.16	0
B:SER8>GLN	-0.73	STABILIZING	-2.04	0.08	0.31	0
B:SER8>HSC	-0.73	STABILIZING	-1.26	-0.21	0	0
B:SER8>MET	-0.71	STABILIZING	-1.97	-0.1	0.4	0
B:SER8>GLUH	-0.7	STABILIZING	-1.71	-0.08	0.25	0
B:SER18>PHE	-0.7	STABILIZING	-1.29	-0.07	-0.03	0
B:ILE10>ASN	-0.69	STABILIZING	-2.66	1.22	0.04	0
B:GLY12>ARG	-0.69	STABILIZING	-2.16	-0.11	0.55	0
B:THR13>LYSN	-0.69	STABILIZING	-2.35	0.21	0.48	0
B:SER22>ALA	-0.67	STABILIZING	0.15	-0.06	-0.89	0
B:SER8>LEU	-0.66	STABILIZING	-1.26	-0.02	-0.02	0
B:GLY3>PRO	-0.64	STABILIZING	-2.04	0.13	0.39	0
B:GLY12>ARGN	-0.62	STABILIZING	-2.25	0.16	0.53	0
B:LEU19>TYR	-0.61	STABILIZING	-1.35	0.05	0.05	0
B:GLY3>VAL	-0.6	STABILIZING	-2.82	0.25	0.86	0
B:LEU6>PHE	-0.59	STABILIZING	-0.89	-0.05	-0.15	0
B:LEU6>TRP	-0.59	STABILIZING	-1.44	0.12	0.09	0
B:SER22>MET	-0.59	STABILIZING	-1.85	-0.04	0.44	0
B:VAL26>ARG	-0.59	STABILIZING	-3.8	0.07	1.59	0
B:GLU9>ARG	-0.58	STABILIZING	-0.46	-0.66	-0.02	0
B:THR13>HIS	-0.58	STABILIZING	-1.36	0.25	-0.03	0
B:LEU19>ASPH	-0.58	STABILIZING	-1.15	0.08	-0.06	0
B:SER8>THR	-0.57	STABILIZING	-1.01	-0.12	-0.01	0
B:GLY12>ASN	-0.57	STABILIZING	-2.04	0.12	0.49	0
B:ARG27>PHE	-0.57	STABILIZING	1.02	-0.71	-0.91	0
B:LEU19>PHE	-0.55	STABILIZING	-0.76	-0.04	-0.19	0
B:ALA25>PHE	-0.55	STABILIZING	-1.14	-0.01	0.03	0
B:MET30>TRP	-0.55	STABILIZING	-1.28	0.25	-0.04	0
B:GLN5>PHE	-0.54	STABILIZING	-1.01	-0.04	-0.02	0
B:LEU6>LYSN	-0.54	STABILIZING	-3.32	0.33	1.19	0
B:VAL26>TRP	-0.54	STABILIZING	-1.7	0.02	0.38	0
B:GLU9>LEU	-0.52	STABILIZING	-0.62	-0.43	0.01	0
B:SER18>ILE	-0.52	STABILIZING	-0.88	-0.09	-0.04	0
B:LEU6>ASPH	-0.51	STABILIZING	-1.22	0.07	0.08	0
B:GLU9>ILE	-0.51	STABILIZING	-0.57	-0.44	0	0
B:ILE10>VAL	-0.51	STABILIZING	-0.31	-0.32	-0.24	0
B:SER18>LEU	-0.51	STABILIZING	-0.97	-0.07	0.01	0

[truncated: 5 more sheets: Model 11, Model 12, Model 13, Model 14, Model 15]
